# Supplementary material for: Automated essay scoring with SBERT embeddings and LSTM-Attention networks
Source: PeerJ Comput Sci. 2025 Feb 11;11:e2634. doi: 10.7717/peerj-cs.2634 (PMC11888861; doi:10.7717/peerj-cs.2634)
Supplement: Supplemental Information 1 [file peerj-cs-11-2634-s001.md]

## Introduction

Our model combines SBERT (Sequence BERT) embeddings and LSTM attention for essay scoring.


## Requirements 

```
PyTorch >= 2.0.0
scikit-learn >= 1.4.1
```

## Data Processing 
We read the ```training_set_rel3.tsv``` files in the ```./dataset``` directory, then extract embedding of essays using SBERT
```sh
python dataset.py
```

## Implement
We build a long short-term memory attention network in the ```model.py``` file.
The functions for calculating metrics in ```metric.py```
Data splitting, model definition, and loss function are described in the ```main.py``` file.

To train the model, please only run as bellow
```sh
python main.py
```
