# Supplementary material for: Automated essay scoring with SBERT embeddings and LSTM-Attention networks
Source: PeerJ Comput Sci. 2025 Feb 11;11:e2634. doi: 10.7717/peerj-cs.2634 (PMC11888861; doi:10.7717/peerj-cs.2634)
Supplement: Supplemental Information 2 [file peerj-cs-11-2634-s002.zip]

Archive with 4 entries (4 files):
- main.py
- process_data.py
- model.py
- metric.py
