# Supplementary material for: Automated essay scoring with SBERT embeddings and LSTM-Attention networks
Source: PeerJ Comput Sci. 2025 Feb 11;11:e2634. doi: 10.7717/peerj-cs.2634 (PMC11888861; doi:10.7717/peerj-cs.2634)
Supplement: Supplemental Information 2 [file peerj-cs-11-2634-s002.zip › main.py]

import pandas as pd
import torch
import torch.nn as nn
import torch.optim as optim
from model import EssayScoringModel
from process_data import prepare_data
from sklearn.model_selection import train_test_split
import torch.nn.functional as F
device = torch.device("cuda" if torch.cuda.is_available() else "cpu")
# Load data
data = pd.read_csv("./dataset/training_set_rel3.tsv",sep='\t', encoding='ISO-8859-1',
                                usecols = ['essay_id', 'essay_set', 'essay','domain1_score']).dropna(axis=1)
essays = data['essay'].tolist()
scores = data['domain1_score'].tolist()
print("Processing Data")
essay_embeddings, essay_scores = prepare_data(essays, scores)

# Split data
X_trainval, X_test, y_trainval, y_test = train_test_split(essay_embeddings, essay_scores, test_size=0.2, random_state=42)
X_train, X_val, y_train, y_val = train_test_split(X_trainval, y_trainval, test_size=0.1, random_state=42)
X_train, X_val = X_train.to(device), X_val.to(device)
y_train, y_val = y_train.to(device), y_val.to(device)


# Define model

embedding_dim = 384 
hidden_dim = 140
model = EssayScoringModel(embedding_dim, hidden_dim)
model.to(device)

# Optimizer and loss function
optimizer = optim.Adam(model.parameters(), lr=0.2)
mse = nn.MSELoss()


# Training 
num_epochs = 50

for epoch in range(num_epochs):
    model.train()
    optimizer.zero_grad()
    predictions = model(X_train)
    loss = 0.8*mse(predictions, y_train) + 0.2*F.cosine_similarity(predictions, y_train, dim=0)
    loss.backward()
    optimizer.step()
    
    # Validation
    model.eval()
    with torch.no_grad():
        val_predictions = model(X_val)
        val_loss = 0.8*mse(val_predictions, y_val) + 0.2*F.cosine_similarity(val_predictions, y_val, dim=0)
    
    print(f'Epoch {epoch+1}/{num_epochs}, Training Loss: {loss.item()}, Validation Loss: {val_loss.item()}')

print("Training complete!")
