# Supplementary material for: Automated essay scoring with SBERT embeddings and LSTM-Attention networks
Source: PeerJ Comput Sci. 2025 Feb 11;11:e2634. doi: 10.7717/peerj-cs.2634 (PMC11888861; doi:10.7717/peerj-cs.2634)
Supplement: Supplemental Information 2 [file peerj-cs-11-2634-s002.zip › process_data.py]

import torch
import torch.nn as nn
from sentence_transformers import SentenceTransformer

sbert_model=SentenceTransformer("paraphrase-MiniLM-L6-v2")
device = torch.device("cuda" if torch.cuda.is_available() else "cpu")
sbert_model.to(device)


def get_sentence_embeddings(essay_text, show_progress_bar=False):
    sentences = essay_text.split('. ')
    sentence_embeddings = sbert_model.encode(sentences, convert_to_tensor=True, show_progress_bar=show_progress_bar)
    return sentence_embeddings


def prepare_data(essays, scores, batch_size=32):
    essay_embeddings = []
    for i in range(0, len(essays), batch_size):
        batch_essays = essays[i:i+batch_size]
        batch_embeddings = [get_sentence_embeddings(essay, show_progress_bar=False) for essay in batch_essays]
        essay_embeddings.extend(batch_embeddings)
    padded_embeddings = nn.utils.rnn.pad_sequence(essay_embeddings, batch_first=True)
    scores = torch.tensor(scores, dtype=torch.float32).view(-1, 1)
    return padded_embeddings, scores
