# Supplementary material for: Automated essay scoring with SBERT embeddings and LSTM-Attention networks
Source: PeerJ Comput Sci. 2025 Feb 11;11:e2634. doi: 10.7717/peerj-cs.2634 (PMC11888861; doi:10.7717/peerj-cs.2634)
Supplement: Supplemental Information 2 [file peerj-cs-11-2634-s002.zip › metric.py]

from sklearn.metrics import mean_squared_error, cohen_kappa_score, r2_score
import numpy as np

def get_kappa_score(predictions, labels, scores):
    bins = np.linspace(min(scores), max(scores), 5)
    def to_discrete_labels(scores, bins):
        return np.digitize(scores, bins) - 1  
    pred_labels = to_discrete_labels(predictions, bins)
    true_labels = to_discrete_labels(labels, bins)
    return cohen_kappa_score(pred_labels, true_labels)

def get_perform(predictions, labels):
    kappa_score = get_kappa_score(predictions, labels)
    mse = mean_squared_error(predictions, labels)
    r2 = r2_score(predictions, labels)

    return kappa_score, mse, r2
