# Supplementary material for: Automated essay scoring with SBERT embeddings and LSTM-Attention networks
Source: PeerJ Comput Sci. 2025 Feb 11;11:e2634. doi: 10.7717/peerj-cs.2634 (PMC11888861; doi:10.7717/peerj-cs.2634)
Supplement: Supplemental Information 3 [file peerj-cs-11-2634-s003.zip]

Archive with 4 entries (3 files):
- dataset/
- dataset/training_set_rel3.tsv
- dataset/training_set_rel3.xls
- dataset/training_set_rel3.xlsx
