# Supplementary material for: Automated essay scoring with SBERT embeddings and LSTM-Attention networks
Source: PeerJ Comput Sci. 2025 Feb 11;11:e2634. doi: 10.7717/peerj-cs.2634 (PMC11888861; doi:10.7717/peerj-cs.2634)
Supplement: Supplemental Information 3 [file peerj-cs-11-2634-s003.zip › dataset/training_set_rel3.xls]

## Sheet: training_set
essay_id	essay_set	essay	rater1_domain1	rater2_domain1	rater3_domain1	domain1_score	rater1_domain2	rater2_domain2	domain2_score	rater1_trait1	rater1_trait2	rater1_trait3	rater1_trait4	rater1_trait5	rater1_trait6	rater2_trait1	rater2_trait2	rater2_trait3	rater2_trait4	rater2_trait5	rater2_trait6	rater3_trait1	rater3_trait2	rater3_trait3	rater3_trait4	rater3_trait5	rater3_trait6
1	1	Dear local newspaper, I think effects computers have on people are great learning skills/affects because they give us time to chat with friends/new people, helps us learn about the globe(astronomy) and keeps us out of troble! Thing about! Dont you think so? How would you feel if your teenager is always on the phone with friends! Do you ever time to chat with your friends or buisness partner about…	4	4		8
2	1	Dear @CAPS1 @CAPS2, I believe that using computers will benefit us in many ways like talking and becoming friends will others through websites like facebook and mysace. Using computers can help us find coordibates, locations, and able ourselfs to millions of information. Also computers will benefit us by helping with jobs as in planning a house plan and typing a @NUM1 page report for one of our j…	5	4		9
3	1	Dear, @CAPS1 @CAPS2 @CAPS3 More and more people use computers, but not everyone agrees that this benefits society. Those who support advances in technology believe that computers have a positive effect on people. Others have different ideas. A great amount in the world today are using computers, some for work and spme for the fun of it. Computers is one of mans greatest accomplishments. Computers…	4	3		7
4	1	Dear Local Newspaper, @CAPS1 I have found that many experts say that computers do not benifit our society. In some cases this is true but in most cases studdies show that computers can help people. While nothing beats talking in person computers can get really close such examples are webcams or e-mail. @PERCENT1 of students who get good grades refer to reliable websites for reasearch or to help f…	5	5		10
5	1	Dear @LOCATION1, I know having computers has a positive effect on people. The computers connect families, contain information which is great for peoples education, and are very conveint. Computors are a step into the future and we should take advantage of it. First off the internet or e-mail will help family members connect. My family, which lives @NUM1 hours away by car, love to talk with me by …	4	4		8
6	1	Dear @LOCATION1, I think that computers have a negative affect on us! How many people have acess to a camputer daily in america.. @NUM1 and how many people go on at least an hour a @NUM2. That means that @NUM3 people cant exercise are wasting many are have the posibility of physical @CAPS1 that sound good to you? Think of everything you done when you write a letter. I got up and got all the mater…	4	4		8
7	1	Did you know that more and more people these days are depending on computers for their safety, natural education, and their social life? In my opinion, the increasing use of computers is not benefiting society. Initially, ones safety while using a computer is at risk. To begin, when someone is talking to another on a computer, they @MONTH1 never know who is at the other end of it. For example, @C…	5	5		10
8	1	@PERCENT1 of people agree that computers make life less complicated. I also agree with this. Using computers teaches hand-eye coordination, gives people the ability to learn about faraway places and people, and lets people talk online with other people. I think that these are all very important. Why wouldn't you want to have strong hand-eye coordination? I think this a very important skill. Compu…	5	5		10
9	1	Dear reader, @ORGANIZATION1 has had a dramatic effect on human life. It has changed the way we do almost everything today. The most well know, is the computer. This device has allowed people do buy things online, talk to people online, and also provides entertainment for some people. All good qualities that make everyones lives easier. Imagine you look into your refrigerator and you notice it's a…	4	5		9
10	1	In the @LOCATION1 we have the technology of a computer. Some say that the computers are good for the society. I disagree, I believe that it is bad for a few reasons. Some of the reasons are obesity, cramps, more sexual harrassment and even cyber bullying. First if people don't get off the computers and go out to exercise then it will cause obesity. Think of it this way, if you watch a kid that di…	5	4		9
11	1	Dear @LOCATION1, @CAPS1 people acknowledge the great advances that computers give us, but they also put us at @CAPS1 disadvantages. Computers have been known to help develop health issues. As people become more intune with the online world, they tend to interact with their family less. Don't forget the danger of online predators - they're deadly. @CAPS1 people who do nothing, but watch television…	4	4		8
12	1	Dear @CAPS1 @CAPS2 I feel that computers do take away from peoples life and aren’t as important than the other factors of life. First of all you know that the world is becoming obease because of lack of exercise. Also people don't realize that @CAPS3 warming is becomeing a big problum. Finally familys arn't as close as they used to be. these are all the reasons why computers arn't important to hu…	4	4		8
13	1	Dear local newspaper I raed ur argument on the computers and I think they are a positive effect on people. The first reson I think they are a good effect is because you can do so much with them like if you live in mane and ur cuzin lives in califan you and him could have a wed chat. The second thing you could do is look up news any were in the world you could be stuck on a plane and it would be v…	4	3		7
14	1	My three detaileds for this news paper article is one state you opinion about the effects of computers. Seconde give detailed resons that will persuade of the local newspaper to agree with yor postition. This are my three ideas to the news paper article. To bigin my opinion about the computer effects are wast time. Many people wast time computers like fat people insted by insted by in the compute…	3	3		6
15	1	Dear, In this world today we should have everyone useing computers. Computers have a positive effect on people. They teach hand-eye coordination, give people the ability to learn about faraway places and people, and even allow people to talk online with other people. Today computers are like the worlds biggest book of knowledge. everything you need to know is in a computer. You can look up farawa…	3	3		6
16	1	Dear @ORGANIZATION1, The computer blinked to life and an image of a blonde haired girl filled the screen. It was easy to find out how life was in @LOCATION2, thanks to the actual @CAPS1 girl explaining it. Going to the library wouldn't have filled one with this priceless information and human interection. Computers are a nessessity of life if soceity wishes to grow and expand. They should be supp…	6	6		12
17	1	Dear Local Newspaper, I belive that computers have a negative effect on peoples lives. I belive this because who spend to much time on the computer don't get out as much as they should, don't spend enough time with their family, and the computer can't do everything. My first reason is I belive that people need to get out more. When they don't get out, they don't exersise and that is very unhealth…	4	4		8
18	1	Dear Local Newspaper, I must admit that the experts are centainly right cause I know people that stay on the computer all day and that’s really not good if you ask me. Instead of being on computers learning about faraway places, and talking to other people, you should go exercising, you should relax, and you should interact with family and friends. Exercising is much more better than being on a c…	4	4		8
19	1	I aegre waf the evansmant ov tnachnolage. The evansmant ov tnachnolige is being to halp fined a kohar froi alnsas. Tnanchnolage waf ont ot we wod not go to the moon. Tnachnologe evans as we maech at. The people are in tnacholege to the frchr fror the good ov live. Famas invanyor ues tnacholage leki lena orde dvanse and his fling mashine. Tnachologe is the grat	2	2		4
20	1	Well computers can be a good or a bad thing. I don'@CAPS1 realy see @CAPS2 computers can be a bad thing for me. I also know @CAPS2 computers can or will help people all around the world. I think computers has positive effects on people like me. Computers teaches hand-eye coordination. It can help if you need to find out reasearch for a school project. You can create lots of things on computers li…	3	3		6
21	1	Dear @CAPS1 of the @CAPS2 @CAPS3 daily, I am writing you to address the issue of computers in our society today. Each day new discoverys are made from the people that use computers in our society, however many people say that computers are harmful to are communtiy. Today I am going to convince you and society that computers are not as much as on issue as some people say they are. To begin with di…	4	4		8
22	1	Dear local Newspaper @CAPS1 a take all your computer and given to the people around the world for the can stay in their houses chating with their family and friend. Computers help people around the world to connect with other people computer help kids do their homework and look up staff that happen around the world.	2	1		3
23	1	Dear local newspaper, @CAPS1 you ever see a child on the computer for hours and nothing could get them off? Well I believe that this is very harmful for the child since it doesn't allow them to exersice, interact face to face with people or use their minds to the best of their @NUM1. The more and more we advance in society we get laziar and forget to about these essential things. I think taking a…	5	5		10
24	1	Dear local newspaper, I've heard that not many people think computers benefit society. I disagree with that. Computers benefit society by teaching hand-eye coordination, allowing people to learn about foregin places, and allow people to communicate with others online. Some people were basically born with hand-eye coordination, but most people weren't, like me, for example. But, thanks to computer…	6	5		11
25	1	Dear @CAPS1, @CAPS2 off, I beileve that computers are very helpfull to many people by looking up information, or talking to friends. Although many kids should be spending their time outside, the computer is a well-occupied environment that helps kids learn and interact with others. I believe kids should have the right to stay on the computer as long as they desire. Although, they should always ma…	4	4		8
26	1	Do you think that computers are useless? Or do you think they could be useful in many ways? I remember @CAPS4 my older sister had to do some research on @CAPS1, the computer gave her all of the information she needed. The issue to grapple with is, more and more people use computers, but not everyone agrees that this benefits society. I strongly think that @CAPS2 does benifit society in many ways!…	5	4		9
27	1	Computers a good because you can get infermation, you can play games, you can get pictures, But when you on the computer you might find something or someone that is bad or is viris. If ther is a vris you might want shut off the computers so it does not get worse. The are websites for kids, like games, there are teen games, there are adult games. Also pictures are bad for kids because most of the …	2	2		4
28	1	Dear Newspaper, Computers are high tec and have expanded in an everyday thing. They play a big role in society. Computers have been improved to do many different things without them we would barely get any thing done. Although kids should start goind outside more, computers teaches kids new things, and it is useful. With computers kids are rarely going outside. A lot of our population of the @LOC…	5	4		9
29	1	Dear local newspaper, @CAPS1 people throughout the world use, or own computers. Although there are @CAPS1 people who think computers are good for you, others could say different. While you are on the computer you can become more socal by talking with friends or family. Also, while you are on the computer you @MONTH1 not notice it but; your hand-eye coordination is improving, and finally, you are …	5	4		9
30	1	Dear Newspaper People, I think that computers do benefit society for a few reasons. Computers make work easier they can do things people can't like solve difficult problems, and kids like playing games on them. Computers make work easier and neater. Typing is often faster than writing, and is always easier to read. Studies have also shown that people who use computers to do work finish faster and…	4	4		8
31	1	I agree that computers deffinately are an advantage to our society. I think this because they help us communicate and video chat with family and friends online, used as a great tool with school work, or work purposes. Most of all for the enjoyment of children and now the fun computer games help them prepare for real life consequences,like how the game webkinz teaches kids to care for pets. "@CAPS…	4	6		10
32	1	Dear Local Newspaper, @CAPS1 name is @PERSON1 and I am a @ORGANIZATION1 citizen. I believe that computers do NOT benefit society of all! In @CAPS1 opinion, they make our town worse. People spend way too much time on their computers and less time exercising, enjoying nature, and interacting with family and friends. All of these things are @CAPS3 computers are doing to our society and it's time to …	5	5		10
33	1	Dear, @ORGANIZATION1 I think the effects that computers do on people are really positive. Computers can be used for all sorts of things. Examples like finding things out about history. People that changed the world and other information. Computers give the power for children to learn. For example, their are lots of websites that offer online tutoring or good ways to help you pass school. Other po…	3	3		6
34	1	Dear @LOCATION1, @CAPS1 is a rumor going around saying that computers are a negitive affect in a childs life. I disagree. A computer can help a kid in so many ways, it can help students with homework, let students talk to friends, and help with school projects. And besides, most kids don't don't stay on the computer very long anyways. Homeworks, it's a big role in school, if you don't do it or wo…	4	4		8
35	1	Dear @CAPS1 @CAPS2, I think computers have a positive effect on people. Where would we be without them? Computers teach hand-eye coordination, give people the ability to learn about any subject they want, and allow people to communicate with each other, no matter how far away. Obviously, computers are beneficial. I think computers have a positive effect on people. They teach hand-eye coordination…	4	5		9
36	1	Dear @CAPS1 @CAPS2, Have you ever wondered what effect computers have on people? It is a very negative effect. Computers are one of the main reasons of why kids do not exercise and become obese, it can effect students' grades, and by being on the @CAPS6, you are isolating yourself from your loved ones. First of all, more and more kids are using computers way more often than they should. The resul…	5	5		10
37	1	Dear @ORGANIZATION1, @CAPS1 has been brought to my attention that some people feel that computers are bad for us. Some people say that they are a distraction to our physicaland mental health. Although I can see how some people would think this, I believe that computers are a good benifit to all society. I believe this because computers can help people learn, stay intach with friends or family tha…	6	6		12
38	1	Dear local Newspaper, @CAPS1 in the society we live in, more and more people are using computer including me. The computor in my opinion has to be one of the best inventions ever. The bad part is that these "exports" think spending time on the computer is a bad idea when they fail to see the good in computers. Student can use computers to get information on almost about anything, you could use co…	4	4		8
39	1	Dear local Newspaper A lot more people uses computers daily but not everyone agrees that it benefits society. Those people who supports advsnces in technology believe that computers have a positive effect on the people and I agree on some circumstances but looking at the situation cleary I dont agree due to the fact that its better not spending to much time on the computers. First because its way…	5	5		10
40	1	Dear local newspaper, my name is @PERSON1 I am @NUM1 and I go to naylor school. I am writing to you convince that computers have a positive effect on people. Please read the following reasons. Computers have a positive effect on people. Your able to communicate with people all over the world. When my brother goes on the computer he get's to talk to my family in @LOCATION1 I like to use skpye beca…	4	3		7
41	1	I think computers are good because you can talk to your friends and family on the computers. People needs computers to look for a job. Some people spend to much time on the computers then on homework people need to stop.	1	1		2
42	1	Dear @CAPS1 @CAPS2 @CAPS3: Computers have a negitive affect on people and their to connect with others because they always are on the computer and never outside. My first reason is that computers hurt your eyes after a long time sitting at them. People I know have complained of their eyes hurting after using the computer. Studys show taht @PERCENT1 of all people who use the computer after a long …	4	4		8
43	1	The effect of people using computers isn't anything bad couse you learn a lot from it. In some ways when you use the computer and you type, the typing exercises your fingers. Your fingers will get muscle and will teach you to remember where to type without looking down on the keyboard. People sometimes using computer is good because if your writing letters you don't have to use pencil you can jus…	3	3		6
44	1	People are spending too much time on computers. People that spend to much time on the computer do not have time to interact with family or friends. People spened to much time on the computer. The kids that spend time on the computer get bad grades. They also get tired every easy. First of all people spend to much time on the computer. @PERCENT1 of kids spend @NUM1 to @NUM2 hours on the computer. …	4	4		8
45	1	Dear @LOCATION1, @CAPS1 you think the computers don't help you with research? Well, if you really think about it computers @CAPS1 help you. You can't always gain wait by just looking or staying on a computer. And you can defenetly still talk with kids, friends, and family members on computer. @CAPS1 you no if books have all the information you need for school project, or your own family history. …	4	4		8
46	1	Dear, Local Newspaper @CAPS1 here to inform you that the time we spend on computers is needed because it helps you with information, it helps you to become smarter and it helps you with hand-eye coordination. I will now explain to you why the time we spend on computers is needed by stating these three reason. My first reason I'll like to state that will convince you with the time we spend on comp…	4	4		8
47	1	Dear newspaper, I feel as though internet or computers act as an advantage in sosiety rather than a problem. They help with school work, like projects or email. You can even take college online now! People also use the internet for media or to simply catch up with friends. One of the most important reasons to have a computer is for school orenented reasons. Like having a project that you need to …	4	4		8
48	1	Have you ever had the time completely fly by while you're on the computer? You go on at @TIME1pm and all of a sudden it's seven at night. People should spend less time on the computer because they should be outside, it takes away time with your family, and there are other ways to look up information. You should be outside, enjoying the fresh air and playing sports, not stuck inside all day with y…	6	5		11
49	1	Dear local newspaper, I am writing this letter to you to show on how people get effected from computers. It effects people very well and teaches people many things for just one technology. Computers effects many people for what it does. Computers have many advantages that people learn very quickly. Many people love computers. It is one of the most best inventions to everyone around the world. The…	3	3		6
50	1	Computers are the greatest tool mankind has. They give people acsess to more information than anything else in the world. they ler us connect faraway places with one click of the button without computers people would never know and learn or do as much as can without computers modern planes or cars would not exist. without computer this very test probaly would not exist so no sconclusion to much t…	2	3		5
51	1	Dear Local Newspaper, Have you ever wondered how to get somewhere and you didn't have a map or @CAPS1 near you and the only thing that was the near you was a @CAPS3. Well I am saying you should go on it and search were you want to go. Computers are very helpful in every one's daily life they have so many facts and interesting things on them, @CAPS2 about again trying to figure out were someone li…	5	4		9
52	1	Dear @CAPS1 of society I am writing this letter to you to explain the many benefits towards computers. My first reason will explain the many ways computers help you @CAPS2 beleive that people using computers is a very good idea. They beleive this because computers make you really focus and pay attention. This gives you really great eye sight and amazing hand eye cordonation. A important ability t…	3	4		7
53	1	Dear @ORGANIZATION1, To begin, I understand that people don't like computers because they are over used. If the computers are so bad then they shouldn't be used, but how I see it is that they also bring more good than bad. These points to computer wellfare are they bring sourses, their is interaction between people, and computers are going to advance more over time. Even though these people think…	4	4		8
54	1	Dear Local Newspaper, @CAPS1! I am an @NUM1 grade student at @PERSON1. I was reading your paper and I notice you had an article on how people are spending too much time on the computer and not enough time going outside, getting exercise, enjoying nature, and that it doesn't benifit society. i completly disagree with these comments. let me explain... Having computers definatly benifits for all stu…	5	5		10
55	1	ARE YOU @CAPS1!! Computers are great, they're great because of these @NUM1 reasons. Kids can do homework on computers, also you could video chat with friends and family finally because you could look up just about anything you want on the computer. Computers are great because kids can do there homework on the computer, thats good because if they forgot there book in school or something like that …	4	4		8
56	1	Over the past decade, the percentage of people using computers has increased by approximately @PERCENT1. All of a sudden the world and its people have become dependent on information that computers provide. The variety of data bases and resources the increased communication and the skills computers allow you to portray and prove that they are essential for this generation. Communication over comp…	5	5		10
57	1	in @DATE1 has become far more advanced. Computers are one of the most futiristic objects. The computer is good for connecting to people around the world. However, computers have bad effects on people's lives. Children are taking time out of their homework to go on the computer, citizens are gaining weight, and children are being kidnapped. School is very important and valuable if you want to suce…	5	4		9
58	1	Dear Newspaper, I'm writing to you about the debate that you are having asking if people should use computers. The article stated "more and more people use computers, but not everyone agrees that this benefits society." I think people should not use computers. Also technolgy needs to slow down, it's getting to advanced. My first reason why people need to stop spending time on computers is, you do…	4	3		7
59	1	You @MONTH1 find this hard to beleive, but many people think computers put a negative attitude on people. Now you @MONTH1 be saying thats not true, that everyone has a computer, but the truth is they don't and they believe it puts negative attitude on people. People have many reasons for owning a computer and one is friends. Did you @CAPS5 some people own computers because they want to stay in to…	4	4		8
60	1	Dear @CAPS1, I, agree that computers are benefits society. The computers have positive effect on people like hand-eye coordination. I helps you learn about other country religios, and other thing. You can communicate, meet other people, and chat tru computers. Another positive fact about computer is that you can find all the information you need and fast. In other words is that computer help a lo…	2	2		4
61	1	Do you spend all or most of your freetime sitting at your computer? People are spending too much time on computers. Obesity is a growing problem in today's society, people need to interact with eachother, and we need to get some fresh air. Computer are ruining these things for people. Unplug yourself from your computer. More and more people are becoming obese. This is do to spending too much time…	4	4		8
62	1	I think it is okay for people to use computers because they get to learn new things and meet new people. I don't think it's a bad idea to use computers because some people who have jobs works on computers all day. @NUM1 each sometimes computers can be a distraction but computers can help you alot. I think using computers can help you learn new things and meet new people. Slick, slack, slick, that…	4	4		8
63	1	Dear local newspaper, I think that computers have a good effect on people. They are good because you can learn things educational. You can hear the latest stories on everything, and you can keep your information down for yourself. Computers are a good thing to have because you can learn information. @CAPS1 you have a question or don't know what something means, you can find out on the internet. T…	4	4		8
64	1	Dear news paper I think computers good for you because you can use the internet and myspace and videos and some school work like math and essays so yes I do think that computers are good for you because you can do all kind of things on computers. And computers can help you with school a lot and you can print out lots of things and why computers can help you is with your math writing spelling and …	4	3		7
65	1	Dear Newspaper, People are spending way too much time on the computer and it is not right. They should be excercising, and interacting with friends and family. Having a computer also distracts them from schoolwork. Computers normally have effects like this on the people that use them. Instead of sitting at the computer all @DATE1 people should be out getting exercise. The @LOCATION1 is one of the…	5	4		9
66	1	Wouldnt it be great to use computers in everyday life? In this country we can. You can use it to talk to people you never thought you would see again. Looking at places far away is always an option. You can even simply use it to help with homework essays. Locating and researching, even going to different countries, even different continents is possible to do on the computer. You can buy plan tick…	5	4		9
67	1	Do you think computers effect people's society? Computers help people of age first, computers let you chat with friends and family. Also, computers let you learn a lot about history. Finally, computer is a great way to keep busy. First computer is a great way to chat with friend that you havent spoke to in a long time. Also, it helps you meet new friends and to keep in touch with them in the long…	4	4		8
68	1	Dear Local Newspaper @CAPS1, I am writing to you about my opinion on the effects computers have on people. I believe that there can be both good and bad effects. Computers make things easier for people, but they are also too dependent on. Man-kind should use books for research also not just computers. Computers are very helpful for people. For example, if you really wanted to see a certain movie …	5	4		9
69	1	Some people think it is a good idea and same do not. My opinion is that, I think that people spend a lot of time for good reasons. Here are three reasons why, @NUM1. grownups working, @NUM2. students learning how to type, and @NUM3. communicating with others. My first reason is that parents do a lot of work on computer. For example, they do taxes, paperwork, airline tickets, and the bank. And tho…	3	4		7
70	1	Dear @CAPS1 @CAPS2, @CAPS3 life without computers. There would be no quick access to information, no way to socialize, and no way to keep your health records or other personal information safe. Without this technology where would we be? I believe that the world is benefiting from the advances in technology today. As a student, computers are a crucial element to allow me to get my work done. witho…	6	6		12
71	1	Computers have helped people tramendisly over the past years. Thanks to computers scientist have found cures for desesse, jobs have become easier . I believe that computers have a baseline effect on people. Because they educate people with their jobs, and give people a chance to talk to people having to pay for anything. If someone to a country that they have they might go on the computer to lear…	5	5		10
72	1	Hello, I decided to write in to the paper on the topic of computers, and how they benefit society. Comuters are powerful machines, and can be used completing otherwise menial and boring tasks. They benefit people in many ways, like they are very useful in buissness, helpful in education, and connect friends and family together. Computers are uselful in buissness and are an extremely important too…	5	5		10
73	1	Dear The @ORGANIZATION1, "@CAPS1, @CAPS1, @CAPS1" goes the floor. "@CAPS4 oh here comes pete." "@CAPS5, is he getting fat". "all he does is play on the computer all day long." @CAPS6 is on increasing amount or teenagers throught the @LOCATION1 who are playing on the computer too much. This is needs to stop. "@CAPS7 playing on computers is one of the worst things that they can do with their time."…	4	4		8
74	1	I believe that computers have good effects on people. Computers allow people to stay in touch with long distance friends or family. Computers have games for kids that help them learn, and, also, people learn new things, too. My first reason is that, computers allow people to stay in touch. If someone in their family live long distance then they could always use e-mails to talk. That way they wont…	4	3		7
75	1	Dear @ORGANIZATION1, In the past ten years, advances in technology have completely changed the world. Technology makes peoples lives much easier and helps keep more and more people connected throughout the world. More jobs are created and help speed up ordinary events such as taxes, messages, news, and teaching. However, many people have proven that too much use of technology can make teens and a…	4	4		8
76	1	Dear local newspaper, @CAPS1 best friend, @LOCATION2, was once a nerd with no hand-eye coordination, @CAPS2, he started to use a computer and now he has better hand-eye coordination than me. Computer not only teaches hand-eye coordination, but @CAPS3 gives people the ability to learn about far away places and people,and millons people to talk on line with other people. @CAPS1 friend wasn't the on…	4	4		8
77	1	Dear Newspaper, In @DATE1's world we are dependent on computers. @DATE1 computers have become the most helpful source of technology. We need computers for so many things, and they benefit society. They can help people talk online, they're educational, and they improve hand eye cordination. It has been amazing how computers help us so much. We need computers like we need water. If we didn't how wo…	5	5		10
78	1	Dear Local Newspaper, @CAPS1 opinion for using "too much" computer time is an outrage. I think people should have more ideas. Such as as exercise, socialize with family and friends, and lastly, "you time" which means to do whatever you would like to do indoors BUT @CAPS2 computers. For excersice you can do any sport that you like outside. For @CAPS3 and spending time with family and friends you c…	5	5		10
79	1	Computers have caused many people money, friends and time. In fact, since that the computers came out this year, lots of people has been spending web to much time of them. Which can cause people to loose time and friends. Computers and technology today have had a very influence on very many people. Spending too much time on computers can cause to loose time and money. For example, my oldest broth…	5	5		10
80	1	Dear @CAPS1, @CAPS2 name is @PERSON1 and I do not believe that computers are very beneficial to our society. Computers donot benefit us because they are stoping many people @CAPS3 exercising and healthy life, playing sports, and enjoying the outdoors. Computers are stoping many people, particular the younger generations, @CAPS3 exercising. Now a days instead of bitting the gym many people are hom…	4	4		8
81	1	Dear Local Newspaper, I think that using computers is a good thing and it does not effect on exercising, enjoying nature, and interacting with family and friends. Here are three reasons to support my oppinion people learn more on the internet, children at school can go online to find what was for homework, and how the internet does not effect everyday life. My first reason why I think using compu…	4	4		8
82	1	Do you remember the last time you locked something up on the computer? Many people use Computers, but not everyone agrees that this benefits society. Those who support a trances in technology believe that computer have a positive effect on people. I support computers because they help with writing, locking up information and provide communication. One reason I support computers is because they he…	4	4		8
83	1	Dear Newspaper Computers have been a great learning source and i think it's time we give them some cridit insted of worrying over them. I will be telling you about how I think computers are great. One reason they are vary helpful is that books dont always have all of the information. So if you need to know a fact or need more information for a project you can go on the computer and it's all right…	3	4		7
84	1	I think computers help people out because you can learn about at here thing like @CAPS1 you want a job you can look it up in the computers. Also @CAPS1 you have a problem they will help you out. @CAPS1 you what to go some where you could go and be on the computer and look how it is and @CAPS1 you like it you could go @CAPS1 not look some where else you what to go. I think it a great thing @CAPS1 …	3	3		6
85	1	Dear local newspaper, Computers are they a good benifit for society or a bad benifit for society? What do you think would you enjoy always being on the computer? I wouldn't, so this is why I believe that computers have a negative impact on society. First reason why I think computers have a negative impact is because you can become addicted to always having to be on the computer. Becoming addicted…	5	5		10
86	1	Dear Newspaper, @CAPS1 computers become more and more a part of everyday life people begin to question wether or not they have a positive impact on people. Computers are a technological wonder that has a positive effect on people. The world wide web, unlimited socialization and simulations are just a few of the benefits of computers. The internet provides acess to the world wide we. Infinite amou…	4	4		8
87	1	Computers. One of the much enjoyed pieces of technology. But it is also one of the many distractions. Many people ponder if computers are really beneficial. I am one of those thinkers. I think that computers don't always benefit society. They have many, many distractions such as facebook, online games, and even inappropriate images and videos. If you really think of it, are computers as beneficia…	5	5		10
88	1	Dear Newspaper, "@CAPS1 no!' I forgot the deffinition to this homework problem and I don’t have my notes. Now, in this situation a computer would be very helpful to just type in the word and get a whole bunch of results. This is why I believe having access to a computer at all times is very helpfull because you can find information that you've been needing. You can get in touch with a friend if y…	4	5		9
89	1	Computers do benefit are society. They have changed the world alot. You can do many things on the internet. On the computer, you can chat with people everywhere. The computer helps the world. These are ways how computers do benefit our society. There are many things you can do on the internet. You can play games with people. You can talk to people on certain websites. You can look up vaction spot…	3	3		6
90	1	Dear @CAPS1 and @CAPS2 of the @LOCATION1 @CAPS3 I think that computers are a good thing to use. I know that some people do use the computer instead of enjoying a or exercising, but not everyone does that, The computer is a good resource to invest time in. The effects computers have on people is good (for the most part). The statement is true, people that use the computer can talk with people onli…	3	4		7
91	1	Dear Newspaper, I think computers are great. There really helpful. They can teach us about things. Also they have fun games and websites which is always a plus. Computers are helpful in lots of things, like if you need to look something up for school you can just easily go on the computer and find it also some teachers have websites now where insted of bringing a big social studies book home, you…	4	4		8
92	1	Dear local Newspaper; @CAPS1 you know that computers teach you to do many things? You probably do! I understand you would like to know my opinion on whether or not computers have a positive or negative effect on people. Well, I think that it has a positive effect. Computers teach you how to type and learn the moun keys. It also helps you to look things up like people, states, and etc. Lastly, it …	5	6		11
93	1	Readers of "@LOCATION2 @CAPS1" should be well informed of the benifets of computers to society. Not only do they teach hand-eye coordination, but they give people the ability to learn about faraway places and provide a means to easy, online communication. In this day and age, good coordination is esencial to prospering in society. Using computers provides a method of both establishing and improvi…	5	6		11
94	1	Dear Newspaper people, I'm here to tell you that computers have a bad effect on people. The computer @MONTH1 hold lots of information but does it always hold the right information? You could do lots of other stuff than lay on the computer. Also, the computer is very distracting. The computer @MONTH1 give you the wrong info. Instead of going through the process of turning on your computer, search …	4	4		8
95	1	Although some people believe that computers turn us children into zombies, I believe that they effect us in a posotive way. Computers can help us explore far away places that we @MONTH1 never go to. Maybe help us connect with an old friend or just a little help on homeworks. One reason why I think computers are only helping us is they help us explore othe places. I know for a fact that every kid …	5	5		10
96	1	The use of computers is definetly correct. It is helpful, you can discover new things and much more. Computers makes peoples lives just so much simpler. Computers can help people in magnificent ways by looking for things you despretly need. Like if you were a student and you had to write a paper on @PERSON1. The computer has internet and that like billions of facts @PERSON1 and much more informat…	3	4		7
97	1	Dear Local @CAPS1, I think computers benefit society greaty. Most of what we do today could not happen without computers. The biggest use of computers is comunication. If you're in @LOCATION1 on a buisnoss trip but need to send a letter to your company, you can send an emil which is much less expensive than paying for as piece of @CAPS1. The experts concerns that people aren't spending enough tim…	4	4		8
98	1	Dear @ORGANIZATION1, In this new digital age, computors are beaming more and more advanced. You can do just about anything with computors now from talking to people, to learning about faraway places. It is not all as wonderful as it seems, though for people's lives have been ruined because of the internet. It is for that reason that computors are not a benefit to our society. With computors we ca…	5	6		11
99	1	Dear @CAPS1: Have you been sent a photo of a @NUM1 year old child with no clothes on? Well, if you have this is called sexting. It can be put on the computer or any type of device. People should stop using Computers more because it can lead to bad things like sexting from teens, bad for the younger kids, and teens could be, talking to someone they don't know. Lexi @NUM1, says that "she has goting…	4	4		8
100	1	Dear local newspaper, @CAPS1 you know how long you go on the computer for? Well get up and go outside. Thats one of my reasons why I think people spend to much time on it my other reason is your eyesit can go bad. Its a nice sunny day dont wast your time on the computer! Go outside! All, kids @CAPS1 is sit on the computer all day not getting exercis. Did you know @NUM1 out of @NUM2 kids that sit …	3	4		7
101	1	Dear Local Newspaper, Have you ever gone somewhere, taken pictures, and posted them on the computer? If you have you will remember where you visited. But atleast you went to @ORGANIZATION1, or @LOCATION1 or somewhere. There are some people who are on the computer all day. Instead of experiencing nature and taken on @CAPS1 life brings to them, they are on facebook or youtube all day. This disgusts…	5	5		10
102	1	Dear Local Newspaper, Experts should not be concerned about other people that stay on the computer for a while. Maybe people know what they are doing and have to stay on computers for a long time. They also might like to learn things that they never thought about learning. Most people try not to be overweight. Experts should Not try to have less people on the computer. One reason is that people c…	4	4		8
103	1	Dear Local Newspaper, Have you ever been running late to a party and just realize you don't have the directions to the person's house? Have you ever had to write a paper and there wen't any books or encyclopedias available? Or have you ever just wanted to catch up with an old friend? @CAPS1 you answered yes to at least one of these questions, there is a good chance you have used a computer in you…	5	4		9
104	1	Dear The @CAPS1, @CAPS2 has been an argument wheter computers do or do not have a positive effect on people. Some believe, that computers have negative effets on people for example spending too much time, not exercising, and not interacting with family and friends. However, I believe computers have a positive effect on people because it teaches hand-eye coordination, lets people know about farawa…	5	5		10
105	1	Computers are used world wide everyday, and most of the time @CAPS2 is used for a good reason. Computers help out by making @CAPS2 possible to get all the info you want, like for a trip. @CAPS1 you wanted to go to a close but fancy restaurant you @MONTH1 use a computer so you know how far. Computers also help out, making @CAPS2 possible to talk to friends that you haven't seen for years. @CAPS2 i…	4	5		9
106	1	Dear Newspaper @CAPS1, I firmly believe that computers are beneficial to today's society. Not only do computers help us connect with peopl, but think of how efficiant they can be. And you can't neglect the fact that computers offer a profusion of entertainment. So before you say, "Computers are ruining our society.", please read my reasons why computers are essential. What is the first thing that…	5	6		11
107	1	Dear @LOCATION1, @CAPS1 your computer ever crashed, and you needed to do a presentation? Well if so, that means you probably had to do your presentation on paper, the old fashioned way. Recently, there @CAPS1 been a debate going on between experts about computers. Some think they make your life more efficient while others think they make you spend too much time on them rather than outdoors. I bel…	5	5		10
108	1	I saw in one of the news papers I got in the mail that had an overnight for people to state their opinion on kids computer useage. I took the idea of waiting this letter. Multiple people do have to use computers for multiple things. Such as: homework assignments such as essays, sometimes peoples family members go off to was but can't use cell phones, also online job alpications. To start off with…	4	4		8
109	1	Dear editor, @CAPS1 name is @PERSON1, and I believe that computers are a benefit to the world, and people as well. I say this because lots of people can talk to family of friends long distance. Also the computer can teach you lots of thing. Finally it makes you more social. In @CAPS1 strong opinion computers are better for the world. Firstly, many people can talk long distance with family of frie…	4	4		8
110	1	Dear @ORGANIZATION1, I think computers are good to society, because you can read the news paper online, email your friends and family, and can play games and watch videos or movies. Knowing the latest news is very important, news paper are okay but you have to pay for them with the news paper online you can get the latest news for free! This way you can save money and trees. Heres another way of …	3	3		6
111	1	@CAPS1 judgment comes from expirience, and expirience comes from bad judgement, qouted from my uncle's dad. Computers haven't been around all that long for the public, so the public has little experience. Therefore, the public also lacks @CAPS1 judgement in using computers and the detrimental effects are starting to show. Computers have caused damage to people! To begin with, computers can be a @…	6	5		11
112	1	Dear @PERSON1, @CAPS1 these days are telling kids to go outside instead of vegging out in front of a computer. Computers can but promote bad habits. I try not to use the computer unless I have too for school or to get homework. Please consider the negative effects which are exercising in apropprate content and less interaction with friends/family. Yes internets can be used to find diets and exerc…	5	4		9
113	1	Dear @CAPS1 paper, @CAPS2 name is @PERSON1 and I am writing this letter on the count of the computer issue. @CAPS2 look on this subject is the oppisite. People @MONTH1 spend more time on the computer then exercising, but theycould still be social in chat rooms. People can use laptops out doors. You can spread your imagination with the games you can play. Lets get onto @CAPS2 first point, being so…	4	4		8
114	1	Dear @CAPS1 @CAPS2, Computers do put possitive affect on people and it also teaches us. So I think computers are very important and they are needed in people lives. We learn information about the world and about what is going on. It also helps us comunicate with friends and family. Lastly it can help us gather information for homework and projects. First, while we are on the computer it tells us …	4	4		8
115	1	Dear Newspaper people, @CAPS1! Isn't computers just swell? I mean why aren't they you can one learn up on your knowledge, two you can play alot of fun games, and last but not least we can talk to our friend. Well I hope you enjoy my essay about the computer world. Have you ever had any diffuclty finding something in a libery? Well forget your libery cards just go on the computer's @CAPS2. On ther…	5	4		9
116	1	I agree with the newspaper, people are spending too much time on the computer and not exercising. everyone knows computers addictive. but people need to get out more. but people making it more addicting by creating things such as never ending games and its distracting people from there life, family, work and exercise.	2	2		4
117	1	Dear Local Newspaper: @CAPS1 you think computers are great for everyone? I think computers are one of the greatest inventions ever. What's really great about them is how much you can learn from computers. You can learn hand-eye coordination, learn about faraway places, and talk online to people. Surely, read on to see why computers are very important to us all. Many people think that computers ar…	4	4		8
118	1	Dear Local Newspaper @CAPS1, @CAPS2 our technology advance, so do are lives. Computers are a perfect way to better our way of life in ways that are benificial to us and future generations. The use of computers, and the @CAPS5 alone allow us to learn about the way of life in other places on @LOCATION4 talk to people faraway, and express ourselves. Computers give us a bright future. First many peop…	6	6		12
119	1	Dear People of @LOCATION2, @CAPS1 many hours a day do you spend being active? Now answer me this, @CAPS1 much time do you spend on you computer? To many @CAPS2 today are sitting down in front of a computer, laptop, ecetra, while not enough are lacing up their shoes for a jog. Computers are ruining us, they deter our social skills, damage our health and cause us to be lazy. They are unbenificial t…	5	5		10
120	1	Dear @CAPS1: The effects that computers have on me is that it teaches me hand-eye coordination. I learn stuff from the computer, and it is a fun thing to go on. But, I mean those are only my opinions. Well im gonna just go ahead and explain them to you. The good thing about computers is that it teaches you hand-eye coordination which helps you see better with your eyes. Also it helps you with you…	4	4		8
121	1	Do you think computers are helpful? Well you should because, They are the most help full object on the market, also @CAPS8 famly members live far away you can im, facebook them or even send @CAPS1 and to them. The main thing for tenes or chidren is easly the enjoyment you could watch your favort showes with a click of the mouse or even play freefun games. The coumputer is a very help full object.…	4	4		8
122	1	Dear Local Newspaper, @CAPS1 @PERCENT1 in town use the computer for at least five hours each day. The people are spending way too much time and not benefiting. Computers have an effect on people but in a negative way. People get adicted and distracted and can't get work done. Many inappropriate things are written in computers that children and adults shouldn't read. Lastly people stare at a compu…	5	4		9
123	1	Every where you look people are using computers. Just about everyone has one. Some say that computers are bad for you but they can really benefit society. Computers are used for research, socializing and almost all of our @CAPS1 work is done on computers. One of the main things that computers provide is research information. If you want to find out anything, you can find it on the internet. It is…	5	5		10
124	1	I think that the computers are good to be used because anybody can use them at anytime or go on it whenever they want to. The reason why I think it is good is because you can contact someone that you know and talk to them whenever you want. Another reason is because you can play games or look for something or even make a research on stuff that you want to know or about something that you were alw…	4	3		7
125	1	Computers don’t have any affect on kids we just love going on cause we use it for help and this persuade the readers of the local newspaper cause we need to be able to communicate also do writing essays and doing social studies or science homework my ideas are let us go computers cause were not bothering u can just leave us alone and let us do what you need to do cause what computers are what giv…	3	2		5
126	1	Dear, @ORGANIZATION1 concerned with an issue that people are using computers and not exersising. This is a very bad thing and we need to let the word out of what can happen if we don't exercise. The first reason why I disagree of the fact that computers help people is because computers really affect your health you will become fat you start having problems with your heart and it can lead to somet…	4	4		8
127	1	Computers can affect the way people are and how they interact. Why is there a need to spend your precious life sitting in front of a compute all day?When you can be getting exercise for example going to your local gym. Computers become a distraction to your social life, thats why you should use them for emergency's and spend more time with your wonderful family and friends. Lastly you can enjoy y…	4	5		9
128	1	@ORGANIZATION1, In my opinion computers can be entertaining and educational, but should not replace everyday living. Therefore I think that computers harm people and effect them in ways they do not realize. Three reasons that support my decision are the difference between reality and fantacy, family and friends, and your health. Many children and young adults are vulnerable to the assumtion that …	5	4		9
129	1	Hi! My name is @PERSON1 and I think computers are not bad. I think this because yes, people do play the computer to much, but they can also learn a lot of things. Another reason is that some kids like bullys can stop bulling and spend time on the computer to stay away from stress. You can also talk to your friends and even video chat with them too. Computers can teach you a lot. For example @CAPS…	5	5		10
130	1	Dear Newspaper of @LOCATION1, The use of the computer is a controversial topic. Many people have varying opinions & beliefs, But I personally believe that computers have a positive effect on the people who use & operate them. These remarkable devices give people the ability to talk & be social with friends and family members. They let people know what is going on in the world, and give updates on…	5	5		10
131	1	Dear @ORGANIZATION1 @CAPS1 @CAPS2, Computers are beginning to be a problem in many households. I feel that too many people are becoming addicted to computers. People like this are more likely to gain weight, have little social time, and spend too much time inside. In @CAPS6 article I have recently read in the @ORGANIZATION1, it was about @CAPS6 experiment on computer use. Dr. @PERSON1, a @CAPS3 p…	5	5		10
132	1	Dear @ORGANIZATION1, I understand that the idea of advances in technology benefiting society is a very controversal topic. However, I support these advances in technology and I believe that computers have a positive effect on people. They allow friends and family who live far away from each other to communicate and stay in touch. Computers @CAPS7 allow easy access to the news and online textbooks…	6	5		11
133	1	Dear @CAPS1 of the Newspaper, @CAPS2 is no doubt that computers don'@CAPS6 benefit society. First of all, most people only have a limited amount of time to things. Secondly, many friends would get mad if you can'@CAPS6 see them. Last but not least, you have to watch out for your health. To sum up, computers aren'@CAPS6 always a good thing. From my point of view, time is a big thing. When people g…	5	5		10
134	1	Computers are the way of the future. I believe that computers benefit society. I believe this because computers enable you to talk to family and friends online. It also gives you thousands of websites to learn valuable information from. Lastly it teached hand-eye coordination. First computers alow you to socialize online. I know @CAPS1 I get home from school I can talk to virtually any friends on…	5	5		10
135	1	Dear @CAPS1 @CAPS2 @CAPS3, I am writing to tell you about the effects computers have on people. They teach hand-eye coordination, lets people search @CAPS1 places, talk online with people like family and friends. First, the computers teach hand eye coordination it helps you become a better speller and type fast or type without looking at the keys I know it helped me and im sure it will help you t…	3	4		7
136	1	There are so many different sides to this computer problem, well it's simple computers ruin our lives. Now think if it how many @CAPS1 do you see your kid on it? Computers messes up kids grades. It stops people from taking a car ride to @ORGANIZATION1's house. Also people don't ride their bikes a lot. Computers are an outrage. It first starts off with grades. The parents tell their kid go and sta…	4	5		9
137	1	Dear, news paper I think computers are good, this is because you can learn thing's about faraway places using them, you can also hear about the most recent news and you can communicate with people. In school a lot of the research projects on other places focus on other places around the world. When you use a computer you can read articles about the place and also get pictures and use them in a sl…	3	4		7
138	1	@ORGANIZATION1, @CAPS1 has been a lot of discusion of whether computers effect people in a positive way or in a negative way. I believe that computers effect most people negatively. I think this because people lose their people skills" by talking through the computer, computers @MONTH1 also lead to danger, and because people tend to forget about their priorities in life. From what i know. most pe…	4	6		10
139	1	Dear, @ORGANIZATION1, I think computers do have a positive affect on people but I don't think because of computers is the reason people don't exercise or enjoy nature. People make their own choices in life. The computer is just there. If somebody chooses to be on the computer instead of spending time with their family well thats their choice and problem not the computers. Me for example I love wo…	3	4		7
140	1	Dear editor, I have heard that some experts are saying that @CAPS1 spend too much time online. I thoroughly believe they are mistaken. With the use of internet people can learn about faraway places without spending money to go there. Our military uses internet to talk to their family and friends stateside. Also it helps us aquire great hand-eye coordination. If someone was planning a trip to @LOC…	4	5		9
141	1	Dear @PERSON3 of the @LOCATION1, I strongly believe that computers effect us in a positive way. Computers are advancing and so are their uses, computers are great and they are not our thought process or went to run around outside and play sports. Computers help us find and talk to relatives and friends they allow us to learn different things about farien places. They also are great for research! …	5	5		10
142	1	As more and more people are becoming accustomed to using computers, I believe that this is having a negative effect on society. Because of computers people are not exercising as much as they should, which is of crucial importance. In addition, people are becoming unable to envoy and appreciate nature while they still can. Finally, people are slowly being their ability to communicate with family a…	5	5		10
143	1	Dear, @ORGANIZATION1, @CAPS1 name is @CAPS2 @CAPS3 and I am a students in @ORGANIZATION1 middle school. I want to state a opinion on how computer effects people. There are many thing like games, chatrooms, socile thing. Also information for homework or for work and jobs. Well let get started @CAPS1 opinion on people using ocmputer is good, only fools don't use computers. They help you a lot like,…	3	4		7
144	1	Dear local Newspaper, In my opinion computers are a help to our plant. The new technology makes life easier to handle. The computer are a help because it teaches hand-eye coordination. You can talk to people, and it is a new way to be entertained. Computers can teache hand-eye coordination because of typing. Whether someone knows it or not when you are typing fast it is help you hands. Also the f…	4	5		9
145	1	Dear Local Newspaper @CAPS1 are you adminitrating your loacl newapaper to society? You are probably using a computer to type the documents. If the government, businesses, schools, students and local newspaper are using computers for a variety of different tasks then @CAPS1 are thet not helpful? Primarily, computers are used for typing, editing and presenting as stated before, local newpaper are r…	5	5		10
146	1	Dear local newspaper I think that usieng computers help people becuse if we did not have computers we would not now ehey thing about eneyone or eneything like all of the @CAPS1 I would not now eneything about them but with computers I know alot about them and there lives like @CAPS2 @CAPS3 @CAPS4 got shot in the back of the head and. @CAPS4 got shot to and I know alot about the @ORGANIZATION1 the…	3	3		6
147	1	Hour after hour of gaming online and posting blogs on social networking sights is all one sees. Unaware at there surroundings, many people zone to their computer screens and only break @CAPS4 absolutely necessary. That is not what the world should become but that is what is society is creating. Computers do not create positive benefits to society. Because of all the time spent on the computer, pe…	6	6		12
148	1	I belive that computers benifit our society for many reasons. Computers have been around for many years now and everywere you go you usualy see one. That must meen people love then. These are so many uses and fun expeirences you can have with a computer. Computers make people happy and that makes for a better society because it is happier. they make people happy because you can play games like te…	5	4		9
149	1	Dear local Newspaper. I am stating my opinion that the more people use computers the less they spend with their family. I have three ressons why computer are good or bad. Not every one agrees that computer are benefitsal for the society. The positive effect and negative effect that computers have on people. My resson for supporting this @CAPS1 that computer are good or bad are that computers have…	4	4		8
150	1	Dear newspaper, @CAPS1 computers does have some cons but they also have a lot of pros. Some pros are they show magnificant pictures of nature and it would pictures until you want to send them by email. You can even order tickets for planes, trains and movies. Let's not forget shopping and internet. If you go on the internet you can find many pictures of any thing you want. Such as pictures of nat…	4	4		8
151	1	Dear local newspaper I don’t agree with the people who say people spend to much time on their computers. Because people can lean mostly anything they want all of a computer also there are lots of resomes why people should use advances technology they can teach kids how to find out answers to there homework the fastway instead of reading a book or taken a class and still get the full understeading…	4	4		8
152	1	Dear local newspaper, @CAPS1 opinion on the effects computers have on people is a positive effect. Three main reasons are that people learn more about cultures, places, and some people work online. @CAPS1 first reason why computers have a positive effect on people is because they help you learn about cultures around the world. Learning about cultures is very important because if people travel the…	3	3		6
153	1	@ORGANIZATION1, @CAPS1 are many people in this world that think always being on the computer is good because they can talk with people online and learn more about the world. But, then @CAPS1 are people who disagree with them. I am one of those people. Spending too much time on the computer can really affect your life. People stop exercising, don't enjoy the beauty of nature or life, and they aren…	5	4		9
154	1	Dear Local Newspaper, I believe that computers are an extremely useful tool in society. It helps people learn new things about different cultures. Also, it lets you communicate with friends and family through the internet, for example, using facebook or @CAPS1. Finally, it provides an accurate research tool for school projects, or interviews. First, learning about different cultures helps the wor…	6	6		12
155	1	Dear @ORGANIZATION2, @CAPS1 there has been a lot of talk about how computers effect society. Some "experts" say computers are good for society and some think the opposite computers are bad for society because they make children obese, decrease a person social skills, and even make children less educated. Computers are just plain bad. In recent years studies show that children that use the compute…	5	5		10
156	1	Dear Local newspaper, I just read about your article regarding the computer usage. In my opinion I think that computers are a good thing. Yet, I believe that it could have a negative influence as well. I believe that computers are one of mankind's best technologies. You can type, learn about historical happenings, different places, and different cultures as well. You can talk to people from far a…	4	4		8
157	1	Dear @CAPS1, @CAPS2 much time do you spend on the computer daily, @NUM1 hour, @NUM2 hours. While computers, are amazing advances in technology they are also very bad for you. People spend hours at at time on the computer causing less time exercing, horrible speaking, and dangerous searches. From @DATE2 to @DATE3 the numbers of obese people increased from @PERCENT2 of @LOCATION2 citizens to @PERCE…	5	4		9
158	1	Dear newspaper, @CAPS1 some beleive computers do not benefil society, I do. Computers help buisnesses thrive, keep people people aware of what is going on in the world, and allow people to stay in touch with each other. Computers greatly benefit small and large buisnesses across the world. Imagine all the jobs at each buisnesses without a computer. Buisnesses would be unreliable because no instan…	5	4		9
159	1	Imagine standing outside, the warm sun dancing on your back, jumping into the pool and feeling the cool water flow around you. But no, that won't happen. Because children and their parents are spending way to much time on their computers. People aren't getting enough excercise, it can be very dangerous and families are spending less time with each other without computers, so its worse with them. …	5	5		10
160	1	Dear local newspaper, I agree that people are spending more time on the computers and less time doing other important stuff. For example, they don't spend time exercising, enjoying nature, and they don't spend time with their family. Those are very important things that people don't undeRstand that they are missing of. First, people that spend a lot of time on the computer don't do exercise. Doin…	4	4		8
161	1	Dear @CAPS1 @CAPS2, Computers have a very positive effect on people. I agree that computers have a positive effect. They teach hand-eye coordination. It gives people the ability to learn about people and places, and you can talk online @CAPS3 first reason is that computers teach hand-eye coordination. for example, when you learn how to type, you can memerize the keys. Therefore, you don't have to…	5	5		10
162	1	Since computers were invented, a colossal change in the way society functions has taken place. People how can go on to their computers to communicate with peers, get information on any topic for a school paper, or just because the internet to watch videos and stories. Magazine and newspaper articles, books and even movies and shows sre available on today's computer! This advancement in technology…	6	6		12
163	1	Computers are over used and controll the minds some people. Computers are parcally to @CAPS1 for americas high obesity percentage. Americas teens are not doing homework. And noteveteing time into school because of computers. These high tech machines should be outlowed and given to only those who truly need them. People spend way to much time on computers. The time people spend on the computer is …	4	4		8
164	1	Dear local newspaper, @CAPS1 you think computers have a positive or negative effect on people? I personally think computers have a positive effect on people because with computers many people @CAPS1 research about the past. Also I don't agree that computers have a negative effect on anybody because with computers many people learn hand-eye coordinations, gives them the ability to learn about fara…	4	4		8
165	1	Dear Local Newspaper, everday @CAPS1 technology is developed. One of the biggest and most popular machines in the technocle society is, the computer. Some people don't like computers. The think computers are ruining social skills and healthy bodys. The reason I'm writing to you is to presuade those people to realize the greatness that lies inside a computer. For starters computers help us recive/…	4	5		9
166	1	To editor, @CAPS1's a beautiful day. The sun is shining, the birds are chirping, and a lazy breeze is flowing through the trees. But you don't notice any of @CAPS1 because you're plopped down in front of your comuter tapping away on @CAPS2 or email. With modern technology. This is a common scenario. Experts are concerned that excessive computer use can harm your health, hamper your social skills,…	4	6		10
167	1	Dear local newspaper, @CAPS1 are beinging questioned if the are good for our society or not. I would have to say that they are good and bad you really can't pick a side. These good because children and teens can get the information they need to teach in school, it allows people to chat with others in different places, and it helps hand-eye cordanation. Those were the good here are some bad things…	4	4		8
168	1	Dear @LOCATION1 Newspaper: @CAPS1 you really think computers are that good? Computers are so helpful today almost everyone has one. Computers are wonderful they are great ways to find information, they connect people from all over the world, and offer many @ORGANIZATION1 opportunities, hopefully at the end of this letter you will agree with me. Firstly, they help people find information. Computer…	5	4		9
169	1	Dear @LOCATION1 @CAPS1, after reading your article about advances in technology, I would like to offer my opinion about this contraversal subject. All around the world, people are using computers to do all sorts of things; weather its for games, the buying and selling of items, talking with people in different countries; the possibilites are endless. This is, however, not nessessarally a good thi…	3	3		6
170	1	There are some effects computers have on people that I agree with and disagree with. There are many people in the world that use computers every day and some that use it sometimes. Also it always gives you information everytime you use it. I would think that computers give a positive effect on people. Computers can have their likes and dislikes. Not everytime when you need information the compute…	4	4		8
171	1	Dear Local Newspaper, @CAPS1 opinion on the effects of computers is that some people are spending to much time on computers they are good to be on for a while but not all day. So @CAPS1 first reason why I think spending to much time on computers is not a good thing because it's better to be outside doing other activities with other people all day instead you could hang out with friends and do som…	4	4		8
172	1	Dear @LOCATION1 @ORGANIZATION1 I do agree that people should stop spending most of thier day on the computer and start to exercise more or spend time with friends and family. The computer has the ability to let you learn about faraway places but instead of sitting behind a desk and learning about somewhere faraway you should go outside and see it for yourself. Also our country is one of the top @…	4	4		8
173	1	Dear, Newspaper I would like to tell you about computers, without them this world would fall apart. For example, some peoples jobs are to fix them, make then, sell them, also some people work from home and need the computer for their jobs. Without them soo many people would @CAPS1 out of jobs and geting paidless. Also, kids need them for education reasons, for example, if you had a broken finger …	4	4		8
174	1	Coumputors are mind browning on what they can do. They can make or break somone financhely. They also can perduce amasing graphis that aritist cant perduce. Coumputrs are also for great for recer antal acitivitys, and they also take your life away. I not talking about a real life @CAPS1 talking about the activitys you do away from home. Now lets see the benifits and problems we come so far on how…	4	4		8
175	1	Dear @CAPS1 @CAPS2 @CAPS3, Computers are a sought after item in this day in age, and we are making advances in technology every single day. Social networking sites like @CAPS4 and @CAPS5 are all over the internet. Computers are good to some exstent, but some kids find the computer essential to their life. Using computers too much will have a bad effect on society. Oreos, @LOCATION1, @CAPS6 are al…	4	4		8
176	1	Computers and the @CAPS1 were a technological break through. It exposed to the average world, things that were never thought possitive. But as these things advanced over the years, they've become an addiction so bad of an addiction its begun to threaten peoples lives I've been given a choice to s'de with the addicting computers, or to offose them. The only clear choice is to offose. First off, co…	5	5		10
177	1	Dear @LOCATION1 @CAPS1, I strongly believe that computers are a big benefit to society these days. There is so much to learn on a computer. And it is a lot more fun to learn of off a computer than a book. For intinst, let's say a student had to do a report, but he couldn't get his hands on any book at all. All the student would have to do is type in a few words on the internet and hundreds of web…	4	4		8
178	1	Dear, @ORGANIZATION1 play a big role in our world today. For example people use computers to get imformation, talk in chat rooms, mainly to talk to friends and fined friends. I think this @CAPS6 messing people up. My first reson for thinking computers @CAPS6 messing people up @CAPS6 because of the impformation that @CAPS6 on the website. For example people past, and blog lies about people online.…	4	4		8
179	1	Dear @CAPS1, You @MONTH1 have heard that there are up-sides and down-sides to using a computer. There are many more up-sides though. For example, you can communicate with people, conduct business, and you can use it to learn. A computer is a big need in today's growing technological advances. Communication is not as easy to do by phone anymore because people are always busy and on the computer. Y…	4	4		8
180	1	In my opinion, having computers is avery nice thing and does good in our society. I think this because of three reasons, @ORGANIZATION2, it allows people to relax and wind down after a long day of work. Second, it allows people to communicate with their friends, @CAPS1, it helps with schoolwork and makes things much easier. These are only a few of the reasons why computers do good in our society.…	5	5		10
181	1	Dear Readers of the @ORGANIZATION1, Computers are machines that have been around for @MONTH1 years. With internet, you can do things like play games, research information, and even talk to friends and family, all through a computer. Advances in computer technology are beneficial to @CAPS1 society for several reasons. These includes that computers improve hand-eye coordination, provide abundant in…	5	5		10
182	1	Dear local newspaper, I think more people shouldn't spent time on their computer. The reasons why I think this is because people should spend time with their family and friends, second they need to exercis more, and last go outside enjoy nature. My first reason is that people that have computers stay in their rooms all day and don't get fresh air. They need to go out and enjoy nature. People who …	4	4		8
183	1	Dear local newspaper, I overheard some people talking about how much time their families spend on the computer. My opinion is that they should not be on the computer staring at a screen for long periods of time. I think this because it takes away time from important tasks, there is something healthier than enclosing yourself with a computer monitor, that would be going outside or being active. An…	4	4		8
184	1	Dear people that read the news paper and that have @CAPS1 that like to play the computer all day more. Than a hour. I think you should take your time and read my article in this wonderful newspaper. I am writing this article about @CAPS1 using the computer more than an hour. My first reason about this computers issue is it makes than not pay attention in the school. To support that reason so you …	4	4		8
185	1	Dear, @CAPS1 @CAPS2 are many people who use computers this advanced technology we have. Lots of people life that we had computers they have lots of benefits that come with having computers. But not everyone agrees with this @CAPS2 are many people who don’t like that people use computers to much it takes away less time from enjoying nature, exerising, and interesting with family and friends. But I…	4	4		8
186	1	Dear, Newspaper I am writing to persuade to put article in the paper about how computers have bad benefits on people. Computers make you unhealthy, bullying takes place on the computer, and it effects how you do in school. First, computers have bad effects on people because it makes you unhealthy. I say this because most people don't get enough exercise. Then you get obese from not having enoughb…	4	4		8
187	1	Dear,newspaper I think that people should have computers I think that because kids play game to help them learn like math game or read and grown ups can go on websites and watch work out videos and they could pay there bills on the computer to and they dont have it in the store of kids need to do there homework computers are good for that buy thet also have bad stuff like kids say they are doing …	3	2		5
188	1	Dear local Newspaper, Some people say computers have negative affects on family and friend others say computers are an important aspect of society. I would have to agree with the second group of people. Computers help students research information that they @MONTH1 need for school. People can talk to there friends on things like facebook or @CAPS1 and you can write a rough draft on the computer s…	5	4		9
189	1	Dear Newspaper, @CAPS1 you turn there is technology. It's not going to change. Try a schedule. Encouragment helps a lot of people. Activities keep you mind off things read on to find our more. Scheduleing is important. Limit the time on the computer. For every half hour at least @NUM1 minutes outside or with friends. try to memorize the schedule. Encouragement helps me and alot of people! Try to …	3	3		6
190	1	Dear @CAPS1, @CAPS2 you imagine a world where technology controls human interaction? Its not such a far fetched idea. Some people @MONTH1 see this as a great advancement. Not me. I think that computers detach people from reality, create false personas, and has no physical benefit. This is what i think the computers effects have on people. First of all, Computers detach people from reality. Its a …	5	5		10
191	1	Dear The @CAPS1, I understand that you have some concerns about computers. I don't think you should be concerned though. You should not be concerned because computers are very posotive. They teach us hand-eye coordination, help teach you about faraway places and people, and finally you can talk online with familly and friends. First, computers teach you hand-eye coordination. There are thousands …	4	4		8
192	1	How @MONTH1 times do you use the computer in one day? A lot right? I think that computers definatly benefit society. The internet helps a lot of people, because its very conveniant computer give people. The computers also lets people talk online with other people. Computers help people because of the internet. The internet makes alot of peoples live easier. One way is for school. I know from my o…	6	5		11
193	1	Dear @PERSON1 weekly, The new millenium brought a new wave of technology. Computers is the main invention that most likely everyone uses. The computers teach us great things such as learning about a vacation spot or a far off country. The computer allows us to talk to friends or family while they are away or even home. Also, typing on the computer teaches us hand eye coordination that can help us…	4	4		8
194	1	Dear @CAPS1, @CAPS2 you want our society to becaome one of obese, lazy with no appreciation for family or friends? @CAPS2 you want people to lock a respect for nature? This is the result of excessive of computer usage our society will become lazy, and dependent upon robot slaves and loose, brain washed. People will not be caring for family or friends. Most importantly, our society will have no ap…	5	5		10
195	1	Dear, @ORGANIZATION1, @CAPS1 idea about "Computers" is very well thought outside of the box.Well. We sure need computer to look up information these days. Why do we need them now and it dident existed before? Reseach shows over @PERCENT1 of @CAPS2 says computer is everything. Let me explain a little bit further to you what I mean. First, you can look up places, chat with friends and family. @CAPS…	2	3		5
196	1	I think the use of computers is very good things in the present day @LOCATION2. I think this because people use it to research, stay in touch with friends and family, and music. These are all things adults and kids need a like to do. read on and I will explain why this is so important. My first reason why I think computers are good thing is because the are a good source to do research on a specif…	4	4		8
197	1	Dear newspaper, I know that computers can place a person in its spell, but in reality it's one of the most necesary things we need in our lifetime. Computers are used for many things like school work, planning that trip you always wanted to go to, and reading the latest news. Read the following to know just how important computers really are. You know now when you have that project due for scienc…	5	5		10
198	1	Dear Local Newspaper @CAPS1, @CAPS2 show that @PERCENT1 of humans in the @LOCATION2 alone spend most of their time on a computer or laptop. I believe that the effect of computers has a negative effect on humans because it creates people to have a lack in exercise and it limits the physical interaction with others. As a nation, we can lower the statistic above and create a better environment altog…	5	5		10
199	1	@ORGANIZATION1, @CAPS1, click, clack that the sound @ORGANIZATION2 computer keys being hit right now. Computers are everywhere these days, even in the poorest places like @LOCATION3. In @LOCATION2. Dreadful, humble, time conservative computers are taking away the meaning and enjoyments @ORGANIZATION2 life that are offered to us. Computers are our sourse @CAPS5 infromation, and time @CAPS5 liesure…	5	6		11
200	1	Dear Readers of @LOCATION1 @CAPS1 has been borught to my attention that there is dilema on the effect of computers on people. Well I believe that having computers around are good because. Computers help students do there school work better. They also give the ability to learn about far away places. Lastly, computers allow people to talk to othe people online or webcam. My first reason I believe c…	4	4		8
201	1	Computers and modern technology are advancing quickly, and more and more people are beginning to use them. Some people say that computers are a bad influence on @LOCATION1. I think other wise. I think computers are an amazing breakthrough in modern science. I believe computers are ideal for school work and comunicating with others, as long as they are used in moderation. Computers make school pro…	4	5		9
202	1	I completely agree with those people who think computers have a negative effect on us today. Even though computers are great they do have many negative effects on people who use them. Since. new technology, and post pictures on websites where everyone can see. Also they have games for computers that people get hooked on. Lastly, there are predator online. The new technology is amazing, like webca…	4	4		8
203	1	Dear Newspaper, I think people need computers. It helps them see the world if they can't. It can be used to send important messages to people that are farther away from you. Also if someone has a parent or loved one far away they can see each other through the computer. So here is examples of these three things. Some people can't physically or mentally and can't afford to travel. Its sad how some…	5	5		10
204	1	You want my opinion on the effects computers have on people? Well, I believe that computers help people educate people and some computers people relie on. It's time to decide if you agree with me that computers have positive effects on people. Do you agree with me that computers can help people? Say for example you have a question noone in your home can answer. Why not @ORGANIZATION2 it? Of cours…	5	5		10
205	1	Dear local newspaper, @CAPS1, my name is @PERSON1. I've just been informed about how people view computers and the effects of them. In my opinion, I find computers to be a very negative influence on yound kids, teens, and adults. Many harmful awarenesses come along with having one. For one thing, people being so hypnotized in this electronical device are finding lesser time to excercise and take …	5	5		10
206	1	Dear local newspaper, I do agree that computers have impacted human society greatly. Therefore, my opinion is that is @MONTH1 be one of the greatest inventions. I would say this because there are different help programs or websites that @MONTH1 help people in everyday life. Especially students have the ability to study from education webpages. Also, people are able to communicate online. Lastly, …	5	5		10
207	1	Dear Local Newspaper, @CAPS1 a computer isn't harmful in any way. It helps people learn about things they didn't know. Also it lets people interact with people around the world. Another is that it lets people stay in touch with family and friends around the globe. Computers don't harm, they help. Computers are a learning tool. Schools like mine have over a hundred computers but they are only used…	4	4		8
208	1	Dear newspaper editor, I have recently heard that some people think that computers have a negative effect on people. Well i think that computers have a positive effect on people. I think that computers have a positive effect on people because it helps make learning about other countries easier. Also, it helps people talk to people from different countries. Another reason is that it helps people l…	3	3		6
209	1	Dear local newspaper editor, @CAPS1 opinion on the effects of computers on people is that staying on a computer is not that bad it does not rot you brain like video games. are some good reasons why computers are good and help you. Sometimes computers do help with hand-eye coordination. You use the computer to do homework or to search a a stores etc. Some computers are really slow but not all of t…	3	3		6
210	1	Dear Newspaper, The question is whether or not people are spending too much time on the computer or not. In my opinion people aren’t, and there are many benefits from being on the computer. Typing in the computer teacher hand-eye coordination. It is easy to learn while on computer too, and you all communicate with people also! Handeye coordination is very important. We use it everyday during spor…	4	5		9
211	1	Not everyone thinks computers are good for you but they are a very good resorce to find information. It's not good to be on the compoler @NUM1 seven but to be on sometimes is not bad. A person who is on the computer all day and does nothing else except that, then that is not healthy at all. People just have to limit their time on how much they stay on the computer. Dont over due it! Computers are…	3	3		6
212	1	I think that people are spending a lot of time on there computers and not enjoying nature and things. My reasons are that people don't do anything except surf the web, talk to other people all the time, and they site around eating junk and no exercise. Those are my three reasons. My first reason is people do is surf the web. There is over a million websites to go to. What people do is go to all o…	3	4		7
213	1	Dear local newspaper, I just wanted to say that I do I agree with you that some people spend a lot of time on the computer. My reasons are that people need to exersize, go out doors. And have fun. If you keep reading you'll understand why they need to do theis things. My first reason was exersizeing. And the reason why I say exersizeing is because you don't need to be on the computer all day long…	4	4		8
214	1	Dear @ORGANIZATION1, @CAPS1 your at home and you are on the computer. But its been hours maybe even days since you've takin a breath of fresh air outside. This @MONTH1 sound cpzy, yet it is a reality for over <@PERCENT1@NUM1> of the population in @LOCATION1. Just loo around they are in movies, chain resurant at your home, in your office and even in schoold; computers are everywhere. I know that b…	4	4		8
215	1	Dear @ORGANIZATION2, I am expressing my concern to you about the side effect new technologies, such as computers have an humans. Computers impact humans in a harmful manner because people are spending too much @ORGANIZATION1 their quality time on their computers which additionally leads to less time spent doing exercise. People also do not get to spend as much as their days outdoors and interacti…	5	5		10
216	1	Dear @CAPS1 @CAPS2, I'm writing you today so you can see why advanced technology is a positive effect on people. My reasons for wrint this is because computers allow people to talk online to others people learn about faraway places, and finally it teacher hand-eye coordination. As you read my letter I hope you fell the same way. First of all computers allow you to talk to other people online. The…	4	4		8
217	1	Dear Local Newspaper, I agree that computers have a positive effect on people. You learn hand - eye coordination, you don't have to step out to go to the library and it can improve social skills. Continue reading to find out why. Computers, we use them everyday. They are teaching us something. We @MONTH1 not even realize it, but they are teaching us hand-eye coordination. We type something and we…	5	5		10
218	1	@ORGANIZATION1, @CAPS1 you @CAPS2 want your kids & citizens to get fat and lazy? Or be active, learn everyday skills and become more friendly to life people around you? @PERCENT1 of parents would agree with me on the second idea over the first one. Well I think after reading this those extra @PERCENT2 will be persuaded. Now a days @NUM1 out of @NUM2 people are over weight or obese. This can be ca…	4	4		8
219	1	Dear Newspaper, @CAPS1 has lately come to my attention that people were saying that computers aren't important. Well, I strongly disagree with that statement. I think computers teach excellent hand eye coordination, give people the ability to learn about far away places, and even allow you to chat online with family and friends. Computers teach a lot of hand eye coordination. Study's show that @P…	4	5		9
220	1	Dear @ORGANIZATION1, @CAPS1 being at home with nothing to do. You cant play basketball with @PERSON1 you friends because you have did hand eye cordenation. You want to learn about @LOCATION1, but there arnt any books. And you want to talk to your friends. That’s what would have happend if we dident have advances in technology. No handeye cordenation, we wouldent be able to learn about far way pla…	5	5		10
221	1	Some people @MONTH1 think that computers take up too much time for the important things. But really everything you would like to know is right there. You can learn about nature, cool websites even history. Here are my reasons on the effect on computers. First, you can learn so much about nature online. You can view many types of animals and study them. Learn about plant and the effect they have o…	3	3		6
222	1	Computers and the @CAPS1 have changed the way the world works today. From stocks to instant messaging (@CAPS2) people have based important decisions in their life based on what they have read. Although some people believe that computers are pulling people away from the beauty of nature, relatives, or exersize. I believe that @CAPS11 is only helping the world on a day today basis. One example is c…	5	4		9
223	1	Dear @LOCATION1, I think the way how more and more people use computers are bad because, @NUM1 int's not good for people's health, @NUM2 people who use computers lots of times, refuse to spend time with family and friends and @NUM3 you can find more about something that's on a computer by going and studying it yourself. My first reason why computers have bad effects on people who use computers, i…	4	4		8
224	1	@ORGANIZATION1, Computers have great effects that are positive towards people. This is @CAPS3 it teaches hand eye cordanation, allows people to learn about far away places, and to talk to other people online. Computers have great positive effects for everyone. Computers teach hand eye cordanation. When a person is typing they are using their hands to type while looking at the monitor for the lett…	4	4		8
225	1	Computers, @CAPS1 how far we've come. Computers hold many opertunities for the world and… we don't use any of them. Computers have taken many and left them without excersize. Computers fasinate many and can become very adicting if not used only in moderation. Computers are also attention hogs and take away interaction with family. Imagine seven years of your life sitting in front of a computer. Y…	6	6		12
226	1	Dear @CAPS1, @CAPS2 out of ten people spend their time on the computers. I believe people should not spend @CAPS3 much time on their computers because it can hurt their eyes. They @MONTH1 watch inappropriate videos or pictures. Lastly, their bills will get higher. Did you know a lot of people spend their time on the computers? Well I think they should not be sitting on their damage their eyes. Wh…	4	4		8
227	1	Dear local newspaper, I think that computers are a good thing to have for the following three reasons. First, they help people learn by looking up information on different places. Second, the help people talk to friends and family using @CAPS2. Lastly they help people become less stressed by playing computers games. Learning is important and with computers, you're able to learn faster. Computers …	5	4		9
228	1	Dear people from the newspaper, I am concerned that people take too much time on the computer because it could cause trouble, voilence, & illegal crimes. First, I am concerned that people spend too much time on the computer because it couses trouble, in @DATE2, @PERCENT1 @DATE1 people in the @LOCATION1, do bad stuff like starting rumors, & saying bad stuff about people they dispise, in the @DATE1…	4	4		8
229	1	Dear Readers, Everyone now-a-days has a computer. This could be a good thing but mostly its unnatral. People can now do things they couldn't do before; when people move they don't need to send letters to one another, and have to wait days for a reply. Now they just sign into aim, facebook, or myspace. Then they can talk in time. But thats only the good things here are the bad. People spend less t…	4	4		8
230	1	Dear @CAPS1, @CAPS2 would you want to do in your spare time? Would you go outside and maybe @CAPS3 the soccer ball around with your kids, or grab a bag of chips and log onto facebook or your email? The question is, do computers have a negative or positive effect on people. I believe that computers have a negative effect. Talking to friends on the computer doesn't let you learn social skills. Goin…	5	4		9
231	1	Dear @CAPS1, @CAPS2 people find the clicking and clacking of computers a nuscense. What they don't realize is thay are helping the youths lives and making them easier and they could be doing the same for them. This is why computers have a very good effect on people. First off computers arn't a bad thing if they are just helping people get to know each other better. You always see ad's for dating …	4	4		8
232	1	Lately, a technology buzz has hit all over the world. Where ever you look, be it at home, at school, at work, or on the streets, you see people texting, talking on phones, blogging, and other computer related things. This concerns some people. They believe that these generations are relying too much on computers and not spending enough time exercising outside or socializing. But here is where the…	6	6		12
233	1	Dier: newspaper I thingk the computers are beneficial and consequencial. Computers are beneficial because thy entertainment, inforormational and super yousfall., I injoy all the cool vidio on youtud while older pepole mite wash the news. You can also send mail, it is most semplr. Then sanding a ordnery envelope. Wating for days or even weeks depnding were you live but wegth e-mail it can get ther…	4	3		7
234	1	Many people think that computers are not a good thing. They think people spend to much time on the computer and are getting less exercise. They are also concerned that looking at the screen could be damaging to your eyes. Those statements maybe true. I believe that computers are beneficial. You can talk to people from other places. You could learn about other places in the world. You can also use…	4	4		8
235	1	To whom it @MONTH1 concern, I feel that computers are a great in most people lives. One you can use them for almost everything. two computers are good for you in many ways. It shouldnt affect dailey schedule or just being with your family. People can use computers for almost everything for one their are hundred of websites on the computer. For example, you can play games all different kinds, you …	3	4		7
236	1	Dear newspaper people I think computers are good because wat if I have a family member that gose out of town and you want to stay in tuch and I dont have a phone then I can go-on a chatting web sight and stay in with them. When @CAPS1 bored I go on google to look up and pichers and play some games. You can look up one think and find something elsa, but it will cech your eyes. Computers are good w…	3	3		6
237	1	Dear @CAPS1 @CAPS2 @CAPS3, I am writing this letter to state my opinion on the effects computers have on people. And there are three of them: @CAPS4 theft, cyberbully, addition. Now I will write one paragraph about each. My first reason why I feel that computers have bad effects is. @CAPS4 theft many people in the @CAPS5.S.A identities get stolen for listing private information online (computer) …	4	4		8
238	1	Dear Newspaper I strongly agree with experts on computer's. Those who support advances in technology believe that computer's have a positive effect on people. They say that computers teach us hand-eye coordination, give people the ability to learn from faraway places and even allow people to talk with others online. Theese effects are true but there are many other bad effects to that they dont li…	4	5		9
239	1	I personally think that people should not spend so much time on the computer. One reason why people shouldn't spend so much time on the computer is because people spend to much time on them and not enough time exercising. Another reason why is because people aren't enjoying nature. Finally, my last reason is because people are spending less time interacting with family ans friends. My first reaso…	5	4		9
240	1	Dear @CAPS1, This a letter telling you my opinion about computer. Yes people do spend that time in computers a lot, its because computers are very helpful in many ways. Computers help us with our job, school, work ect. For example science. Im in @NUM1 grade. My teacher @PERSON1 gives us homework; every @DATE1, we have to do @ORGANIZATION1 are @NUM2 facts about anything you want to write about. A …	4	4		8
241	1	Dear local @ORGANIZATION1 @CAPS1 of @LOCATION1, latly I have been noticing that some of the citizens of @ORGANIZATION1 have been using computers and laptops for a good amount of three the some people to the say @CAPS2 is a waste of time they could enjoying with family and friends with friends and family far away. @CAPS2 helps with research and learn @ORGANIZATION1 thnigs and @CAPS2 help with rela…	4	5		9
242	1	Dear Newspaper, In our town, more people are on the computer each day. Some people state that you can do a lot on the computer and talk to people. But, I believe that our town should not support advances in technology. You will have more time to exercise, talk to family and friends in person and to take part in different activities around the town. Do you want to be overweight and not be in shape…	4	5		9
243	1	Dear, @ORGANIZATION1, @CAPS1 would life effect you if you did not have a computer? I strongly belive that computers have a great effect on people all around the world. It helps you at work for a job and at school. Computers also help students and adults talk to people. Many people want to go to places but they do not know what the place looks like or where it is. With a computer, you can find out…	5	6		11
244	1	Dear @CITY1 current I am writing to you on the issue about people spending to much time on computers and not able to spend time with other people like family, friends and others. Also people are getting information off of the computer which is a good thing for important paper that you might have to do or collage essay to get in to that collage. Another reason is that people are truning a bit lazy…	4	3		7
245	1	I believe computers are a benefit to society. Computers help hand eye cordination they make it easy to learn about different places and allow people to talk and video chat. Computers teach hand eye cordination when typing and eventually you get so good you dont ever have to look down at the keyboard. you can search for anything on the internet and if you want to learn about a country you can sear…	4	3		7
246	1	Dear editor, Have you ever would to know something so badly that you can't focus on anything else? Have you ever tried to find that information and had an"ah-hah!" moment? What did you use to search for this knowledge? You probably used a computer. All you need to do is type in your request, hit " enter" and viola! Your screen fills with choices of information sites. Computers help so many people…	5	6		11
247	1	Dear Newspaper @CAPS1, @CAPS2 people are now using computers. However, everyone is entitled to their own opinion about them. Some people don't like them, and then there's people like me who do like them. Computers can let you communicate faster, you can play all sorts of games for @CAPS3, and it provides information. Nine out of ten people love what computers can do for them. Unlike sending and w…	4	4		8
248	1	Dear @ORGANIZATION1, I Computers is a new technology that keeps on getting better and better. It can do many things like help you learn something new and see new/old friends. Even some people do online education. Also what a lot of people like about computers is the games. Computers are a great benifit to us and can be useful and fun. The computer can teach us many new and exciting things. There …	4	5		9
249	1	According to @PERSON1, economic @CAPS1, every hour you spend on the computer, you raise your electricity bill by @MONEY2. The average @CAPS2 spends @NUM1 hours on the computer everyday. I believe that spending too much time on the computer could be a bad thing. You have economic loss from the electric bill, health loss because you won't be able to exercise as much, and community less because you …	5	4		9
250	1	I do not believe computers benefit society. Many people spend their life on their computer instead of exercising, going out with friends, or spending time with family. @NUM1? Of @CAPS1 will agree they spend at least @NUM2 hours a day on their computer. Which is unneccessary. Why is there so much obesity in the world nowadays? Because of a lack of @CAPS3. And who is the #@NUM3 cul? Computers of co…	5	5		10
251	1	Dear @CAPS1, @CAPS2 I have learned that some experts say that people spend too much time on computers when they could be excercising or with friends and family. I, on the other hand, think otherwise. Computers are a great way to learn and communicate with others, here's why: @CAPS3 of all, I would like to say how much computers help us in school. Most students use them every day. We can study for…	5	4		9
252	1	Dear local newspaper, I also agree that computers have a positive effect on people. I agree with this because the computer can teach people things. Also people can talk to each other, and believe / create whatever they want. Computer have a positive effect on people because i believe the computer can teach people a lot. The computer can make things visual to kids and out. I know that when i was y…	5	4		9
253	1	Dear @CAPS1, @CAPS2 you think computer's are good to use? More and more people use computer, but not everyone agrees that this benefits soceiety I srong disagree. My first reason is because computer's are not safe. My second reason is computer's could get you in a lot of troble. My @CAPS3 reason is you never know what could happen on the computer. Read on and see why I disagree. First @CAPS4 gonn…	3	3		6
254	1	I walked into my living room. I saw my brother on the computer talking to his friends on facebook. I thought to my self he's always on the computer never for any school reason. People always says we don't need computers I personaly agree with the statement. In the town @ORGANIZATION1 everybody mostly has computers. Without a computer to look up for content things, you have to go to the library an…	5	5		10
255	1	Dear Newspaper editor, Computers have been a great advancement in technology, but some people think otherwise. It is a great thing to have some people say but others think it is a hazard to health. I think it is an excellent thing to have. I have come up with @NUM1 reasons to support my opinion. Computers help you keep in touch with distant friends and/or family, they assist you in research, and …	4	4		8
256	1	Some of you @MONTH1 agree that computers don't keep you fit or we spend too much time on them but, they can help you keep in touch with friends and family, meet new people, and save information. Without these important technology devices we wouldn't be able to do any of these things. Most families live all over the country @MONTH1 be even in another country, and you don't get to see them very oft…	4	4		8
257	1	Dear Local Newspaper, @CAPS1 opinion on the fact of the computer is that it can be bad for the citizens in @LOCATION2 in @LOCATION1. I think that some people are not getting enough exercise and I also think that you can get lazy on the computer is bad too. @CAPS1 three reasons for @CAPS1 opinion is @NUM1. People are not getting enough exercise, @NUM2. People get lazy and changes while being on th…	4	4		8
258	1	Dear Local Newspaper, Spending too much time on the computer is never a good thing. Whether you are doing work or things for pleasure. I strongly believe this because being on the computer too long will mean that you are spending less time excersising, interacting with real family and friends rather than on the internet, and being on computer too long can ruin your vision. Nowadays with all the g…	6	5		11
259	1	As time goes on, our society becomes more advanced with more and more unnecessary technology, such as the television. What I really want to write about is the computer. Society today has developed a very unhealthy habit, and it is always using the computer. Everyone in the twenty first century uses a computer. The world got so used to having the computer around, that if all the computers in the w…	4	5		9
260	1	Over one million people on the computer daily. I think being on the computer is unhealthy. So many people abuse themselves staying on to long. You should manage a time schedule so you can still get excercise dont use the computer if needed. People become overweight also. I think people should do something els then use the computer. One main effect that see is many people play the computer too lon…	4	3		7
261	1	Dear @ORGANIZATION1, I believe many people spend to much time on computers. It is okay to be on a computer for twenty minutes, to a half an hour. But one hour or more, is too long. People could get sucked in by playing adicting games. Also by online chatting survices like facebook, myspace, instant messaging, and more. Another way, I think someone could spend more time on a computer is working on…	4	5		9
262	1	Do you think being able to look up information on anything or talk to people that are for away is ggod? With a computer these are some things that you will be able to do. Being able to talk to anyone that is far away is good. Some people have family in other countries that they have not seen in a long time and with a computer you can talk to them. @CAPS1 the people we have sent to @ORGANIZATION1 …	4	4		8
263	1	Dear @ORGANIZATION1, @CAPS1 minute of the day - millions of computer users around the world hop onto their laptops or desktops, but is it always a good thing? The question has been raised if people spending alot of time on computers is a bad thing. Computers are a bad thing because people spend too much time on them and lose quility time with friends and family. The dangers of online interaction,…	5	5		10
264	1	Dear editor, @CAPS1 do you do all day? The answer to that would probably be sit down in front @ORGANIZATION1 a computer all day. My friends say that this is very unhealthy, research as proven it and my mom has had experience with the computers. This just isn't healthy for our envierment and people. @PERCENT1 @ORGANIZATION1 my friends say that computers are a waste @ORGANIZATION1 time. Most people…	4	4		8
265	1	Dear @CAPS1, @CAPS2, computers. The subject of so many debates over the years, from lawyers against judges to parents against children. Could it be to much of a good thing? Are computers the cause of increased awkwardness in today's society. Certainly it can't be to good that your entire life is documented on a place where anyone can go. And then there is the content of what you are viewing. I ca…	5	6		11
266	1	Dear Newspaper, I strongly agree that computers have effected people in a very positive way. Since more and more people have been using computers, the technology gets higher and people can acess much more things. Computers are good because they are convinent, and provide entertainment. Have you ever wanted to know what the capital of @LOCATION3 is, or what the weather is in @LOCATION2? To find ou…	6	5		11
267	1	To whom @CAPS5 @MONTH1 concern, @CAPS1 the joy of just clicking a mouse and all of the sudden you are talking with a friend you haven't seen in years. Computers make this a reality for us, but that isn't the only benefit they offer. Computers help society by providing us with search engines and educational resources allowing us to connect easily with friends and family, helping us communicate imp…	5	5		10
268	1	Dear, @CAPS1 I would like to tell you something. Throughout the ages we have been evolving, from caveman discovering fire to discovering how to fly. With evoloution we discovered technology and in recent years we have been making new technologies rapidly. Some say that some technology like computers are bad, I think that computers are good because they give you the ability to learn about for away…	4	4		8
269	1	Dear @CAPS1 @CAPS2, yes, I do believe that for too many people are 'addicted' to the computer, and spread more than enough time on the computer everyday! Not only teenagers but the children and youth have fall into trap of the computer. As I grew up in my younger years I hated the computer all I wanted to do was go outside and play. As I became older I used the computer way more often than I did …	5	4		9
270	1	Dear @CAPS1 sun, I find that computers are very useful. They help people in many ways. They let people learn about what is going on in the world, teach hand eye cordination, and let you meet people online. First, people can learn about what is going on around the world. I can find out what is happening where I live by looking up your newspaper. Other people can find out about places they might go…	4	4		8
271	1	Dear Local Newspaper, I've heard about your problems with computers, and would like to state my opinion. I think that computers teach you more than they, disable you. For example , say you have a research project and you need to look someone up, you go on the computer and you got him. Also, say you want to go far for vacation; like @LOCATION1. You can go on the internet and find out how they live…	4	4		8
272	1	Dear Local Newspaper, I think Computers have a positive effect on people because it helps their education,you can talk to family and friends, and you can get better hand-eye corrdination. Read on to find interesting details about computers and their positive effect. @CAPS4 first reason that computers are positive is that it can help you with your education. I mean come on, how many college studen…	5	5		10
273	1	Dear @CAPS1 @CAPS2 I think that computer have bad effects on people. The first reason why I think this is because people in the world are becoming less healthy kids and adults should stay @CAPS3 more. Kids and parents should only be aloud @NUM1 @CAPS4 on the computer then go outside. Computers are not so bad because @CAPS5 is helpful for looking up information but @CAPS5 is harmful @CAPS5 u abuse…	4	4		8
274	1	Dear local Newspaper, @CAPS1 would you like to be warmly greted by the zingbobway tabe @ORGANIZATION1 @LOCATION2, say hi to a far away family memorr again or maybe quicker your relfexes? Well you can! Computers are a use ful way @ORGANIZATION1 complexing an @ORGANIZATION1 these tasks. Imagine your family member or friend fighting in the war miles away. Wouldn't you want to see them at least once?…	4	5		9
275	1	Dear @PERSON1, Advances in technology and computers is a bad thing. When the computer company's such as @CAPS1, @ORGANIZATION2, and @ORGANIZATION1, make cool updates to their computer systems people do not want to shut their computer off, which is not a good thing. As a child did you spend all of your time indoors and online? Computers take time away from spending time outside, or exercising. And…	6	5		11
276	1	Dear local Newspaper, I believe that computers are bad news. Most kids come home from school and go on aim. So they can talk to their friends. @PERCENT1 of @CAPS1 are obiese. I feel it is better to play outside with your friends than sitting in a chair playing on the computer. If kids go outside and play with their friends they will have more fun. Also kids will learn how to interact with each ot…	4	4		8
277	1	Dear @LOCATION2 press, I wonder if you know that @PERCENT1 of people out of @NUM1 surveyed by the university out @LOCATION1 agreed that using lap tops and computers had a very good benefit on their life? I agree that computers benefit society and every day lifes. With a computer, you can interact with people all around the world, they can help with school work, and make every day life eaiser. Fiv…	4	5		9
278	1	Dear local newspaper, I think that computers effect people in a positive way. Computers increases our knowlage, lets us communicate with our friends and family, teaches us hand-eye coordination, and lets us see our news faster. Computers are enjoyable, great pieces of technology. Even though sitting down looking at your computer screen is not very interactive, computers increase our knowlage. Com…	4	4		8
279	1	Dear Newspaper, I believe that advances in technology have many positive effects, such as computers. Computers are great for people of all ages. Computers teach hand-eye coordination and allow people to learn information from all over the world. Lastly, computers allow people to communicate through internet. Advances in technology improve society and the over all way of life around the globe. Adv…	5	5		10
280	1	Dear @LOCATION1, I believe computers have a positive effect on people. They teach hand-eye coordination. Computers give people the ability to learn about far away places and people. They even allow people to talk online. Computers are a very usefull piece of machinery. Computers teach hand-eye coordination. When your in school, you need to type lots of @CAPS1 prompts, @CAPS2 labs, and @CAPS3 @CAP…	5	5		10
281	1	Dear, Local Newspaper writer I believe that computers benefit our society because we could connect to people more faster and easier. And computers @CAPS1 good for our society because of we don't have to spend to much time on the phone. That @CAPS1 why I think computers benefits our society. "@CAPS1 computers a good thing or bad thing?" Computers are a good thing because you could email your famil…	4	3		7
282	1	Dear @CAPS1, I heard that you wanted some opinions on whether or not computers have a positive effect on people. I know that a lot of people are against these positive opinions but I think computers have a positive effect on people. The main thing that computers are great for is research. Without computers, kids an adults won't be provided with the necissary tools for knowledge. Studies show that…	4	4		8
283	1	Dear Newspaper @CAPS1, I am writing a letter to you saying that I think its a bad idea for you to make kids stay off of computers because it does teach kids something, it good to do homework on and you can relax when your on it. Well computers teaches kids a lof of things like hand-eye coordination. If kids want to work with computers when there older they can learn new to work with it. There is …	3	3		6
284	1	Dear @STATE1 news, Computers are a great machine to use. People can research, learn about any topic or subject and let people talk to friends online I think that computers have a good effect on people. Computers are one of the great inventions we have. They are very helpul in our everyday life. When people need to write a paper for school or do a project you can research what you need if you need…	4	4		8
285	1	I walked into my living room. I saw my mom avidly reading the screen of our computer with pictures of caller masters and logos clastering the web page as well. I thought that the internet had just my mom better than I could that we should go on vacation. More and more people log on to a computer everyday, and although the people willing to change and believe in new advances in technology out on a…	6	5		11
286	1	Dear computer co., computers have a negative effect. Why would you go outside if you could play life - like games on your @CAPS1? I lthink that the games on th @CAPS1 should be removed so people could enjoy all of the great things in life. If people weren't on @CAPS1's all day, people would pay attention to the way they're destroying nature.	2	2		4
287	1	Dear The @CAPS1 @CAPS2, Your resources, your entertainment, even your communication with people might be fading. @CAPS8 you know a large portion of people think this @PERSON2 is harming our society. Well I will say I think they don't understand these benifit that computers bring us. Computer act like teachers teaching us without us even knowing it. Hand-eye coordination is a perfect example. Plus…	6	6		12
288	1	Dear newspaper, I think that using your computer too much is bad. Some people spend way too much time on the internet. Many people are too focused on the internet and they lack on their normal activities. Also, the computer is bad for people because they will be on the internet all night and get no sleep. This leaves them exausted for the day ahead. Alot of people spend too much time on the inter…	4	4		8
289	1	Dear @CAPS1, The effect that computers have on people is not a positive one. I think people spend way too much time on computers, some information on computers is inaccurate, there are still telephones and cellphones that people can use fir communication. A majority of peoples' time is spent on the computer. Whether its playing games, checking @CAPS2-mail, or even working, peoples' valuable time …	5	5		10
290	1	Dear reader, @CAPS1, people have been debating whether or not computers are actually benefiting society, especially now that the majority of @CAPS2 now own one of these helpful machines. Computers help people with everyday tasks and are no doubt doing more good than harm. Imagine how impossible it would be for most people to do their jobs without them life would become much harder for the people …	6	5		11
291	1	Have you ever thought about all the amazing things that computers have done for us? Now, we can learn about anything we want, talk with people on the other side of the world, and even advance in other areas of technology. Computers have, without a doubt, had a positive effect on people. Just imagine this...one second you can be in the blazing deserts of @LOCATION3, the next in a losh, steamy, jun…	5	6		11
292	1	Dear @ORGANIZATION1, @CAPS1 the world forty years ago. People would need to travel to visit a library to research, every document, doctors notes, and building plan would have to be written by hand or on an old typewriter. Life would have been much more difficult. Today, computers allow us to communicate with one another, access the millions of websites on the internet and help with school work. A…	6	5		11
293	1	Dear Newspaper people, @CAPS1 opinion's on what effect's do computer's have on people is without the computer we couldn't research important people and event's. Also we couldn't type important paper's. Last we can talk to other people. Now that @CAPS1 first opinion is without the computer we couldn't research important people and events. This is one of @CAPS1 reason's because if people didn't kno…	4	4		8
294	1	Dear readers of @ORGANIZATION1, @CAPS1 people today are depating whether having a computer benefits society. Computer benefit society in @CAPS1 way like it could help the childer with thrie school work. Not @CAPS1 childern are very out going but if they had a computer thatn that will really help them. Not @CAPS1 kids have ways to find out what their going to be in live. I'm pretty sure they don't…	5	5		10
295	1	Dear Newspaper, I strongly believe that technologies for kids and adults to use computers. I strongly believe that people have a bad affection people because you addicted, you spend less time with your family and friends. Finally, you spend less time excercising and doing great opportunities for your self. Clearly, i think that lettng students and adults use computers will take over their mind an…	5	5		10
296	1	Dear local newspaper, my name is @PERSON1, & I think that computers are very usefull and that people learn a lot from them. The computer is very smart and is probably the best technology invented. Computers help when you need to know something about a certian person. @CAPS3 example is it helps students with homework. Last reason of why I think computers are useful is that they help you get a hold…	5	5		10
297	1	Dear local Newspaper, I assume you've heard about the ongoing debate about computers. I personally believe that computers do benefit society. I believe this because computers benefit by its online, internet, and overall help in other things. My first reason for why you should believe that they benefit society is that computers have online. By online in chat rooms, bank, etc. this helps because pe…	4	5		9
298	1	Dear Newspaper, I think computer use is good because, it will teach people to have hand-eye coordination. Also people will have the ability to learn about different states and countries. I ask people would be able to interact with their family and friends from different towns. Those are all the reasons why I think computers are a good use. The first reason why I think people should use computers …	4	4		8
299	1	Do you think computers have a negative effect on people? Well I don't I think @CAPS2 is on easier way to get information faster. The three reasons why I believe computers have a positive effect on people are to learn about faraway places, to have jobs in the computer, business, and you are able to talk to people from faraway. These are many other reasons but I'@CAPS1 only required to talk about t…	4	4		8
300	1	Dear @CAPS1 @CAPS2 @CAPS3, @CAPS4 you look on a map of your effect all you see is computers everywhere. A map of the town compouters everywhere the state, the country, and even the world all you see are computers everywhere. @CAPS8 need to shut down these computers so @CAPS8 can start excersising, enjoying nature, and interacting with our families. It's times to finally help the world soldiers. M…	4	4		8
301	1	Dear @ORGANIZATION2, @CAPS1 @CAPS2 of @CAPS3 is all about Computers. They can do anything. But think are they really helping us? Yes, they do research and all of that but physically they're not. You spend less time exercising, interacting with family and friend, and the impact that computers can do to @CAPS1 lives in the future. Exercise is necessary in @CAPS1 lives. "People need to get out there…	5	4		9
302	1	Dear @CAPS1 times, @CAPS2 you think computers benefit society? Well I think so! There are countless reasons why computers are both resourceful and helpful. Many citizens in our own community of watertown think computers are a great resource for many things while others disagree with this completely. Computers can benefit society because you can learn many new things on the internet, also you can …	5	5		10
303	1	Dear @CAPS1 @CAPS2, The use of computers does not benefit our society. Instead of spending time with the people we love, like friends and family, our time is knawed up by the one electronical device that many people depend on; the computer. This is not a very good thing to have an electronic device like this in our ever day lives because it uses a lot of electricity, it is expensive to buy and re…	5	5		10
304	1	Dear local newspaper, @CAPS1 opinion @CAPS3 as to why some people support advances in technology belive that computers have a positive effect on people is that I disagree. Some people dont even get enough sleep if they stay up too late on computers. Also they spend less time exersizing and less time interacting with family and friends. Thos are @CAPS1 reasons as to why I disagree. In this paragra…	4	5		9
305	1	Computers, a very much talked about subject. Did you know that @PERCENT1 of homes in @LOCATION1 own at least one computer. And that goes for about @PERCENT2 in @LOCATION2. Some people don't like that this is true, but on the other hand some people do. I have a computer, it can do so much, for example it can help me with writing, I can play games on it and socialize with social networking sites an…	5	5		10
306	1	Dear Local Newspaper, Computers are important for growth. They teach us skills like hand-eye coordination, they allow you to talk online, and learn about faraway people and places. I do believe that it benefits society even though many people dont. Nine out of @NUM1 schools use computers on a daily basis and their community is still fine. I know you think its taking away real social time but it r…	4	4		8
307	1	Dear local newspaper, This world is filled with electronics. These days the computer is the latest hit. But even though it's popular, is it really the best item to have? Many children and even adults are hooked onto the computer. It is taking away their life. Four out of five people each year are losing interest in going outside to play. That's not how you should spend your life. We all want our …	5	4		9
308	1	I think computers are good because if you need to remember stuff all you have to do is just look at there emeil and they will remember what thay have to do and also it is good if you is lost all you have to do is look at the map quickly. if you need to finish a school project you could do it in the computer looking for the websit of the project, if you need to cheek a websit about enythiny inport…	3	3		6
309	1	Dear @CAPS1 @CAPS2, @CAPS3 @CAPS4 all the talk about computers these days I would have to agree with the people who think its taking up alot more of our time. I hardly ever see people playing outside anymore because apparently computers are far more entertaining then being with your friends and family. Why do you think the obesity is so high these days? Well theres one of the reasons and I @CAPS5…	4	5		9
310	1	Dear @ORGANIZATION3, In a pole conducted by the @ORGANIZATION2 (@CAPS1) @PERCENT1 @ORGANIZATION1 people agreed that computers are a easier way to research than going to a library. Over the @DATE1 few years it has become a growing debate as to wheather computers are a benifit to socity or not. Today in america over @PERCENT2 @ORGANIZATION1 all people own a computer, according to the @ORGANIZATION1…	5	5		10
311	1	Dear Newspaper editor, I think that computers are @CAPS1 for everyone. First of all, you can learn about places that are around the world in a click. Also, you can communicate with friends and family. Finally, it makes your life so much easier. Here are some reasons why you should get a computer for your family. First, you can learn about things you didn't even know were real, in an instant. You …	5	4		9
312	1	Dear, @LOCATION1 @CAPS1 I think the use of computers are good, here are some reasons why? My first reason is you can find stuff online. My second reason is you can have fun. My last reason is you can make @LOCATION1 friends. I will write @NUM1 paragrahs explaining my reasons. Going back to my introduction my first reason was you can find stuff online. If you can't find a job you can go online and…	3	4		7
314	1	I believe computers aren't having a positive effect on people in this time period for some people they’ve really taken over their lives. There are many health concerns that take place in a generation full of computers. Also there is less time in your schedule for more important things when you're adicted to facebook. Also money will always be less when computers come along! Computers can really b…	5	4		9
315	1	Newspaper and Readers, Computers are a very large part of our lives and society. However, there are still people who think that computers do harm. Actually there are many positive effects that computers have on people. Among those effects are ease of communication, ease of gathering information, and ease of find entertainment. Computers have far more positive than negative effects. Computers have…	5	5		10
316	1	To whom it @MONTH1 concern, Computers are beneficial to society. They promote learning, coordination, and even general welfare. It is true that computers @MONTH1 be detrimental to a person's health, affecting the amount of exercise and interaction a person gets, but the positive effects of computers more than make up for this. People learn much of what they know from the computer. Among an infini…	4	5		9
317	1	Dear @CAPS1, @CAPS2 do people benefit from the use of computers. Some say that using computers rather than exercising and being outside is a bad thing. I personally believe that the use of computer technology is a good thing. Computers teach hand-eye cordination, help people learn, and allow people to communicate with others. The use of computers teach hand-eye cordination and reaction time. Some…	5	5		10
318	1	Dear @CAPS1, @CAPS2’t you think computers help society? I do I strongly belive computers help society and are being used for very good purposes. They help people of all ages. Its easyer for kids to look up information for @CAPS3, gives kids some good facts to help build knowlege and not only would it help kids but it will help adults too. Its easy to see why adults think kids dont read enough how…	4	4		8
319	1	Computers definitely have a positive impact on society. They help organize your thoughts, which stress. So, they contain many inspirational articles which can convince kids to strive for surless. Lastly, when all else fails, the computer can be a great way to relax and clear your mind. Computers help organize your thoughts, which helps reduce stress. Imagine you working on a project in school. Ev…	4	5		9
320	1	Dear editor of the @ORGANIZATION1, In my opinion I think people are spending to much time on technology because their is many people I know who stay on technology and don't even do work. Also, spending to much time on the computers and others things then taking time exercising, enjoying nature, and interacting with family and friends. People who stay to close to there technology will be addicted …	4	4		8
321	1	Dear @CAPS1, @CAPS2 name is @PERSON1 and I will be talking about the wonderful impact computer technology has had on man kind. So many great discoveries and great topics have been found on the compture, studees have shown <@PERCENT1@NUM1> of famous in the united states has at least one computer in there house holds. There a great way look up important information withoout going to the and searchi…	6	6		12
322	1	Dear local news paper I believe the computer has a positive effect on people. It helps students with projects, helps people learn about other places, @CAPS1 it helps you find information on something you didn't know. @NUM1 precent of all teachers give out computer projects. Most reading teacher will have you read a book and then type a essay or a review about your book. Most teacher prefer the es…	4	4		8
323	1	Dear @CAPS1, I feel as though computers have good effects on people. Throughout these next paragraphs I will be giving you all of my reasons on the things that computers help people do. I will be talking about how computers give people good typing skills, how they give information to people, and how they allow us to socialize. Over ninety four percent of people today own a computer ad feel as tho…	5	5		10
324	1	I think computer have shaped @LOCATION1 to what it is today. Computer help people learn, give people a passtime, and all of that can be managed in a certain space of time so you still have time to go outside. Computers help everyone learn. It makes things easier by typing up essays because you could type it faster and its eaiser to make changes. Also, its cheaper to buy a computer and go on the i…	4	4		8
325	1	Dear @CAPS1, In many ways computers are helpful but, I don't support the use of them. The advance in technology has really taken away from peoples lives all over the world, some examples of this are lack of exercise, too much time inside, and not enough time spent with family and friends. Continue reading for more on as towny computers do'nt benefit society. As you know, when you use a computer y…	5	4		9
326	1	Dear @CAPS1, I believe that computers are one of the most useful things that we can have. First, computers are good for communicating. Students @MONTH1 contact teachers through email if they have a question about an assignment. Computers also are useful for teaching. People use the @CAPS2 everyday to get information on their favorite sports teams or on a new recipe they saw on television. Finally…	4	6		10
327	1	Dear @CAPS1, Computers can have a positive effect or a negative effect on people. It all depends on how you look at it and what type of person you are. You can say computers have a very positive effect on people or say computers have a very negative effect on people. My opinion is that computers have a positive effect on people but you can't say that I am just a kid and she plays on it all the ti…	3	3		6
328	1	What I think about computers benifiting our community is great. Tecenology has gone far over the years. The most important is the computer. Most schools have computers. The reason is that benefits society. They are a hudge save in paper. You also learn more thing about place @CAPS1 any thing. These reasons support why we need to have computers. Computers benifits our community by saving paper. It…	4	4		8
329	1	Dear town @CAPS1 paper, I would have to pick being for computers. There are a couple reasons why I'm for computers and they are being able to talk to friends online, being able to learn stuff, and you can also play video games. One reason that I would be for computers is so you can talk to freinds online. So if you have a facebook or myspace you can talk to your friends all day if you wanted to. …	4	4		8
330	1	Dear @ORGANIZATION1, I understand that there is a big discussion going on about if computers have a possitive effect on people. I believe that computers do not have a possitive effect on people because children on the computers are not safe, they are spending too much time on the computer, and the programs and internet for the computer cost too much money. First, computers have a negative effect …	6	5		11
331	1	Dear @CAPS1, A recent study by scientists shows that too much sitting down, especially in front of computers is dagerous to health. This is only one reason why I think that, although they are useful, computers are not entirely beneficial to our society. The hinder us from excersising, interacting with nature, and spending time with family and friends. Excercising, as we all know, is necessary to …	5	5		10
332	1	Imagine a world without computers chaos in war, even the cluter on your desk. The chat you're having with you bestfriend on aim wouldn't happening. The report on @LOCATION1 might not get done because all the books were checked out, in fact we wouldn't have noble or any space program without computers. I know of this happened I wouldn't be happy. Compaines almost relys on technology you can't just…	4	4		8
333	1	Dear local newspaper, Computers have a lot of affects on people. Some affects are it takes away from family and friends, you don't really have a social life and you don't get enough excersise. Computers take away from friends and family time. I did an interview yesterday with @PERSON1; and I asked," @CAPS1 you go over your grandmas house what do you usually do?" @CAPS2 said, "I usually use the co…	5	4		9
334	1	@ORGANIZATION1, The use of computer per family has increased greatly in the past @NUM1 years. In that same time people are getting fatter and they need more exercise. If you use the computer it might break or not work properly. Computers are a big waste in time and a bigger waste in money. In the past @NUM1 years many people @MONTH1 have gained a lot of weight. They do not do regular activities l…	5	5		10
335	1	Dear @CITY1 @ORGANIZATION1, @CAPS1 if I was with or aganist people using computers. But I thought about it I decided that i was aganist using computers. For the same reasons, safety stop education, sites that are not appropriate to see. I know many people @MONTH1 think how come using a computer is not safe. Well eventhough you are not talking to someone in person and only on the computer what you…	5	4		9
336	1	Dear @CAPS1, "@CAPS2 at @CAPS3 killed in a horrific acident" is the title that flashes across the screen. Then another, and another. What is supposed to be @NUM1 minutes grows into an hour or two that take away from your family. I can see why this @MONTH1 bring up many conflicts; as computers can be very helpful. However, I feel that more often they negatively impact the general public. For one, …	6	5		11
337	1	Dear Local newspaper, @CAPS1 well @CAPS1 many others, i believe computers are not only good, but beneficial. Computers are advanced our world little by little every day. We all use them for communication, entertainment, and knowledge. Computers are like people with fun to do and things to learn. Computers are beneficial to everyone worldwide. Computers gradually advance communication more and mor…	5	5		10
338	1	Dear, local Newspaper @CAPS1 I read the article and I think that you guys are right because in the @DATE1 kids rather stay inside on the computer. @CAPS1 who know's what they do @CAPS1 some kids are on facebook all day some are on @CAPS2 or @CAPS3. Sometimes kids dont even like to go do exercises they stay on the computer eating & eating. I think if their was no technology kids these days wont be…	4	4		8
339	1	Dear @PERSON2, @CAPS1 a “home on your town; all you hear is, “mom, mom , mom drive me to the library to get books”. You see many residents just dying to go to foreign countries but have no money. Is this what you want every home to start looking like? Computers have a great affect on people seeing as it allows people to talk and interact with one another. You can learn about places you’ve always …	6	5		11
340	1	Computers, More and more people are using them. They are used to talk, for lesieure and many other things. But are computers a good thing? Computers can be a very good thing to have around. Besides practically unlimited information, you can stay in touch with your family using @ORGANIZATION1. You can use @ORGANIZATION2 word to make documents and powerpoint presentations that organize your ideas. …	4	5		9
341	1	Did you ever need to know something about another place, or maybe want to see your baby cousin who is not a baby anymore? Having a computer is a huge benefit to society. It not only ables you to find out information, and chat with family and friends but also can teach you hand eye coordination. A computer can tell you just about anything you need to know. This could help you learn about other cul…	4	4		8
342	1	Dear editor: More and more people use computers, but not everyone agrees that that benefits society. As editor of the newspaper, you have the power to inform people about situations. In my opinion computers are desperately in need because of the following: the computers give people the ability to learn about faraway places, people, and weather, they allow people to talk online with others, and ma…	5	4		9
343	1	Dear editor, @CAPS1 name is @CAPS2 and I am a @NUM1 year old girl; yet active in reading the daily newspaper. As I was going through last weeks newspapers, I saw an ad to write an article about either the negative or positive factors about computers. I am here to persuade other readers about the negative affects computers have on people. As an active member of the computer, I take part in all neg…	5	4		9
345	1	Dear Local Newspaper, Have you ever thought about all the intresting things you can do on computers such as call people, order groceries, and read books for school. Today it seems like the world is held together by technology and I think computers are at number one. "@CAPS1 my older sister moved to @CAPS2 it was hard to keep intuch and see eachother, but we found out about @ORGANIZATION1, which i…	5	5		10
346	1	Dear @LOCATION1, @CAPS1 a teanger growing up in this technologic era @MONEY1 society, I think computers are more harmful than helpful. I presume that books are better resources, people can find fun in other ways and that computers can be dangerous and cause health problems. @CAPS1 a well-read newspaper, your stand on this subject will influence the minds @MONEY1 many. I know computers can help fi…	6	6		12
347	1	Dear local @CAPS1 I hear you are not sure if computers are good or not well they are and I have many reasons why but I will tell you is. First the games teach hand eye coordination, teach people about faraway places like other countrys, last it helps to keep in touch with people. My first major reason is it can and does help hand eye coordination every day. It does this with the mouse you have to…	4	3		7
348	1	Dear newspaper, @CAPS1 people think that computers are a waste of time and that they are dangerous. Yes computers can be dangerous but they can also help you in @CAPS1 diffrent ways. Such as paying bills on line or planin vacation and even attending collage classes. For @CAPS1 people bills are a strugle. They are an incovenienc and there are way to @CAPS1 of them. If you think about it @CAPS1 peo…	4	4		8
349	1	Dear, whom @MONTH1 concern; Local Newspaper. I belive you are right. Computers can be helpful, let us chat with people but we don’t exercise. Forget about family and most importantly yor health their vision gets bad, they eat more junk foor and that can lead to bad cholersterol. High blood pressure and even diabities. A computer is very addicting people stay up on it for hours. It will give you b…	4	4		8
350	1	Dear local newspaper, @CAPS1 you imagine a world without computers? Well I @CAPS1't because I think computers are great. First of all if you have a computer you @CAPS1 meet new people. Second you @CAPS1 do projects on them or homework if you need to. Lastly in a computer you @CAPS1 basically find out anything you want to know. Read ahead and discover why I think computers are great. Who doesn't l…	4	4		8
351	1	Dear newspaper, Some people say that computers don't benefit society. But I think diferent. Computers benefit society more than you would think. They help people learn and makes work much easier. They help prevent acidents, and the save lives. Computers help people learn and make work easier its a fact. You can type you can plan your sedual. You can make a presantation or check your email. All of…	4	5		9
352	1	Dear @CAPS1, Experts agree that people go outside and exercising because their are three reason why people should go outside and there are: people don't have a lot of exercising, they can hang out with their friend and family, and people and kid should enjoying the outsid nature. Let me explain, people and kids these days do have alot of exercising. People who don't exercising can gran weight if …	4	3		7
353	1	To the computers people technology is a good thing to have. If we do not have technology then we can not call no one. We wiil not have computers to go online. We can not talk to my family or friends. People us technology for they jobs like people that work for cars they need computers to see if the cars if old. That is why will need technology. People need technology for a lot of thin have techno…	3	2		5
354	1	Dear local Newspaper, @CAPS1 the years computers has been a great invention. It helped people learn more information, communicate with people, and @CAPS6 invent more technology. This is a positive effect for our country. let me excplain. Computers is a positive affect for our country because it helps us find information for school and for location were to go. The computer helps me find informatio…	4	4		8
355	1	Dear @CAPS1, I think that computer are a waste of time, but they also help you in many ways. You should only go on the computer if you really have too. Peple are on the computer for hours at a time, they go on the computer if they are bored or if they don't want to go outside. People have made the computer daster and more effective. So more and more people buy computers each year. Computers als h…	3	3		6
356	1	Dear Newspaper, @CAPS1, I am on the computer alot. But I think it is one of the most addicting, time consuming inventions in todays society. Yes, computers have benefits such as talking to friends and family you don't see that often, doing school work, and gathering information. But in my oponion I the people should reduce their usage of computers. Sure, computers let you interact with friends in…	4	4		8
357	1	Dear local newspaper, I am writing to you because computers are affecting humans in many ways. Some can be terrible, and others not so bad. Many average people are now staying inside all day on the computer playing games, or on facebook and other interactive websites such as twitter and @CAPS1. This crisis is interfering with school, work, or excersize. More and more people each day are not getti…	4	4		8
358	1	Dear @CAPS1 of the @ORGANIZATION1, I personaly disagree with the experts who are concerned that people are spending too much time on their computers and less time exercising, enjoying nature, and interacting with family and friends. The reason why I disagree is because it not the computers folt people don't get out and exercise. Buying a computer and getting on the computer is free will and the c…	4	3		7
359	1	Being active has no limit, but technology does.	1	1		2
360	1	Do Computers @CAPS1 Society? This question might be answered forever. I have an opinion about this and it might not effect everyone in the world but I do hope so. Exercising, great way to stay in shape but is you sit on the @ORGANIZATION1 all day you don’t have a chance to stay in shape. So while everyone is fit you eventually will be fat. Whik you sit there playing the some @ORGANIZATION1 game e…	3	3		6
361	1	Computers have a very positive effect on people. Computers help people in many ways. They teach people about history and faraway places. They also are a great way to yourself. Computers also are another way to comunicate to people for away it only a few houses down. Computers have a of knowledge and more is added everyday. Everyday i go on the computer i learn something new. You can search the wo…	5	5		10
362	1	Newspaper, I feel that the use of computers is no big deal. it is a convienient way to communicate, it teaches young adults and adults social and life skills, and is no different than other addictions. These three reasons are why I feel the @ORGANIZATION1 is under-appreciated. My firsty reason why I feel that the @ORGANIZATION1 is under-appreciated is that some people think that less time is spen…	5	5		10
363	1	I agree that computers do benefit society because every one uses one or has one it helps you with important stuff the computer makes things easy. Computers, give exercise in a way it makes your fingers move faster. The computer is the best thing ever that happend to this world you can chat with your friends family, print writing play games. What can get better than that we can research a famous p…	4	4		8
364	1	You've got mail! @CAPS1 my computer which is filled with emails from distant relatives and friends. Without computers, I would not be able to keep in touch with these people as efficiently as I can with computers. In the past few decades, technology has been drastically advancing, resulting in the incredible computers, with computers we can type faster, communicate with distant relatives, and fin…	6	5		11
365	1	Can you imagine a world full of lifeless zombies obsessing over technology such as computers, television, and cellular phones? Our world as we know it will come to an abrubt end if we don't stop this nonsense. Computers can cause obesity, a lack of interactment, and they waste their time on these useless items. Our world can't set aside time for such. Our planet is run by us humans and if we don'…	4	5		9
366	1	Computers, Computers, Computers, its all we hear about today. New websites, chatrooms, games and much more. I agree with the experts who think that we should spend more time outdoors with friends and family. Computers take over peoples lives, you don't know who is looking you up on facebook or @CAPS4 and know you can do almost anything on them. Lunch...,@CAPS1...,@CAPS2...,@CAPS3....Computers are…	4	4		8
367	1	@ORGANIZATION1, @CAPS1 is a lot of positive things about technology, especially computers. Computers gives you a chance to communicate with people from all around the world; also computers gives you the opportunity to go on educating websites, and last makes it easier to shop and pay bills. Talking to people from around the world can be interesting. Computers help you do that, using the internet.…	4	4		8
368	1	Dear @CAPS1 @PERSON1, Computers have helped us in many ways. Computers have helped children and adults learn, increased the amount of jobs and computers have helped law enforcement as well. Yes, i, agree some people do spend too much time on these machines, but that doesn't mean they haven't helped us. Computers help children and adults learn so much. Children can use their computer to re-search …	4	5		9
369	1	Do you use a computer? Is there one at your house? Well, the average household owns two computers, but this isn't good, @CAPS2 computers are taking valuable time away from hobbies, nature, and real-life. First, computers take time away from hobbies and friends. Some of my friends spend @NUM1 hours on the computer a day that they could be playing. a sport or hanging out. Also, the computers become…	4	4		8
370	1	Computers are becoming a household item in the @LOCATION1 and around the world. There is a problem through, because some people believe that computers don't benefit society. In my opinion, computers are a @CAPS9 thing for our everyday lives. The internet allows us to communicate with friends, family, and more people around the globe! Its various programs help keep files and other things of that n…	5	5		10
371	1	About @PERCENT1 of the world today, use computers. Although you @MONTH1 spend time on the computer, you can contact family and frinds, exercise your brain, and there is time to enjoy nature. Have you ever heard of a email? Well it's a contacting source you can use to contact family and friends. Also there are other sources you can use to conact family and friends. For example, facebook, myspace, …	4	4		8
372	1	Dear newspaper, I think computers have a good effect on people. Computers are very helpful to many it gives them an education, and they can interact with many people. Computers can be very helpful to many people. Working with computers can give people extremly well hand-eye coordination. Dr. @PERSON4 said, "In recent surveys and tests, I have noticed a major increase with hand-eye coordination of…	5	5		10
373	1	To whom it @MONTH1 @CAPS1, I have recently heard about your argument on the effects that modern day computers have on society. Some people feel they have a positive effect, such as learning new information, and interacting or chatting with other people. Others feel that society is devoting to much time to computers, they feel that these people are spending less time exercising, enjoying nature, a…	4	4		8
374	1	Dear local Newspaper, I believe that people who uses alot of technology such as computer are not good, technology can affect adults and even more is children. Children who go on chatting websites such as facebook are starting to see a difference which is in there grades. I found out children who gois on face book are starting to not turn in home work and there grades are going completly down, I h…	3	4		7
375	1	I not agreed the people shuld d in the computer a lot and I going to said way. My first reason is because if you are a @NUM1 old man or your not going to d wit your kids and you going to have eyes problem so thas way you shuld in d in the computer a lot. My secon reason is the you going to have problem wit your wife if she found out the you are talking to another woman online because a lot of peo…	2	2		4
376	1	@ORGANIZATION2. Hey ma name is @PERSON1 I'm @NUM1 years old I go to @ORGANIZATION1 @CAPS1 @CAPS2 going to talk to you about expert people saying that computers are effecting the society. But technology believe that computer have a positive effect on people. More and more people use computer, but not everyone agrees that this benefits society. People think computer benefits society, @CAPS3 it don'…	4	4		8
377	1	Dear Readers of the @ORGANIZATION1, @CAPS1 you imagine life without your computer? No? Well that's what I am trying to change. Millions of @CAPS2 spend countless hours with their eyes glued to '@ORGANIZATION2, @ORGANIZATION3 and @CAPS3 monitor screens. Spending that much time sitting in one space isn't healthy, not only do people not get enough exercise but they don't get the chance to apperiate …	5	5		10
378	1	Dear local Newspaper, I have heard that there is a controversy over if computers benefit our society. Based on my opinion, it has become clear to me that they have beneficial because they help us keep in contact, complete our daily work, and give everyone a fun time. If we were in a world without computers then our society would be completely lost. First off, one contributing factor is that compu…	6	5		11
379	1	I believe that computers have a great effect effect on people. People all around the world use computers to talk online with other people, give people ability to learn about faraway people and places, and also let you explore the internet computers are a great influence on our lifestyle. Computers allow people from around the world to interact with friends and family. Some websites that allow you…	5	4		9
380	1	@CAPS1 that was the sound of a light bulb going off in your head. You learned something new! Yipee, if it internet for computers, you would have to read those boring textbooks. Computers have a good effect on people because they teach so much valuable information, they can answer your question in @NUM1 seconds, and also they give you communication to the entire world! Imagine this, you need to kn…	5	5		10
381	1	Dear Local Newspaper, more and more people are getting hooked on computers. I am here to say that computers are not the best way to benefit our society. First off, most @CAPS1 are spending less time with friends/family and more time looking through a screen. Also, it would be so much better for our bodies and minds to go out and enjoy nature instead. Lastly, you can get addicted to the computer. …	5	5		10
382	1	Dear Local Newspaper, @ORGANIZATION1's benefit society imensely. They help us learn about far away places, they help us with our school work and the let us communicate with other people online. We need computers. Computers allow us to learn about other countries, people, @CAPS1 etc... How would we learn about places we might want to go on vacation? Or how would we learn about the places we want t…	3	4		7
383	1	Dear @CAPS1, @CAPS2 you think computers are good for providing us with useful information? I @CAPS2. This is only one of the reasons why I agree with the use of computers. The reasons are: They provide us with information for learning, they allow us to communicate with people, and they provide entertanment. However, I @CAPS2 understand why someone would oppose than. Let me explain my point of vie…	6	5		11
384	1	Dear @CAPS1, @CAPS2 you think computers have a possitive effect on people? I know I @CAPS2. Computers are good for many reasons: @NUM1 reason is because people can learn about far away places; @NUM2 they can talk to people and learn about their culture and @NUM3 they can teach hand eye coordination. First off if you're taking you want to learn about where you are going. Computers can help with th…	4	4		8
385	1	Dear Newspaper, Computers have a positive effect on people because they teach hand-eye coordination, give people the ability to learn about faraway places and people and allow people to talk online with other people. The invention of computers is the single most important event of the @DATE1. @PERSON1, a professor at @ORGANIZATION3 says that "the invention of computers has led to hundreds even th…	5	6		11
386	1	Dear Newspaper, I believe that computers have a positive effect on people. I believe this because we can talk to people in different countries in a quarter of a second, we can send e-mails to other people, and finally we can go to @LOCATION1, ask @CAPS1 question and get an instant reply. First, we can talk to people in different countries. Did you ever have a relative go on vacation in a foreigh …	5	5		10
387	1	Dear, editor @CAPS1 you know, @PERCENT1 of children who spend most of their time on the computer that do not exercize can develop weight problems and blood disorders? That is just one way that advances in computer technology have affected people so far. If advances continue that number will increase and other problems @MONTH1 arise from it. Some other problems that we have @DATE1 that could get w…	4	4		8
388	1	Almost everyone is effected by computers in some sort of way. Some people think computers are bad because some people spend too much time on their computers. The thing is computers help us with our everyday life. If we want to comunicate with people from around the world to send donations to places in need like @LOCATION1 or @CAPS1, we can use computers to do that. We can chang people's lifes in …	4	3		7
389	1	Dear newspaper, I've read your article about peoples opinion on the affects of computers. I believe that having computers are a very good thing. With them we can talk to others from far away, and fast. You can learn a lot too. It also teaches hand-eye coordination. My first reason why they are good is because you ran talk to others. Without computers it would be almost impossible to meet people f…	4	4		8
390	1	I think that computers do benefit us. They allow us to interact with people, talk to family far away, help us with school, gives us easy access to information, and much more people usually have family and friends who live away from each other and the computer allows us to interact with them. The computer lets us email and instant message them, play games against them, be their friend on websites …	5	5		10
391	1	People should ues computers, they do benefit to society. More and more people use them @DATE1 and agree that these vertual portals of information and comunication are extremely helpful. Think about it, paper is made out of trees and of coarse to get the paper you must cut down the tree first, and then have it an through a whole wasteful process to get that paper.If everyone used computers we woul…	6	6		12
392	1	Many people like computer and like to use them for many different kinds of reason. Some people use them to get online education. Other use them to talk to family and friends that are far away. Also student use them to do research for school. These are reason why computer could be a good devices. There are many people that now have the ability to get a online education because of problem that they…	4	4		8
393	1	@ORGANIZATION1, Are technology is advancing greately and more inventions are coming out; but aren't you worried that people spent to much time on the technology? I know @CAPS1 worried. For example computers. Computers have to technology to go online and chat with various people all around the world. Thas when I get worried. In this essay I will explain why it is bad to spent too much time on comp…	4	4		8
394	1	I think that computers are a good thing to have because most are portable, there fun to have, and you could research a lot of thing on them. Laptops are cary round computurs. They are very convient to have. You could bring them anywhere you would like. Many people have laptops in their home or with them. There fun to have because you could play many games on your free time with them too. Another …	4	3		7
395	1	Dear @CAPS1, I think that people I should they to excersize more than they go on the computer. Computer are one of the main reasons of our nations obessed rate being as big as it is now including junk foods like mcdoanld. I'm a big fan of computers myself don't get me wrong. I would on the computer all night if I could but I don't want my body out. I go to bed at @NUM1 I usally stay on the comput…	3	3		6
396	1	Dear local newspaper, I think it's okay for people all over the world to use computers: The reason why I @CAPS1 this is because a lot of people us computers for a lot of things. People all over the world use computers for something important, in case of emergency and much more. Us kids/students in @ORGANIZATION1 use computers to go on myspace, facebook, and the chat lie. to talk to our friends or…	4	3		7
397	1	Now-a-days the technological industries are taking over the modern soceity and are captivating users making them virtually addicted. What good is that? These indulged in the online world are less interactive and showed more signs of depression in recent studies. Also if you are sitting around on the computer all day you aren't burning calories so you are gaining unnecessary weight that could easi…	5	5		10
398	1	Dear Newspaper @CAPS1, @CAPS2 look at advances in technology over the years and can tell what an influence it has had on current day and people. The question is, are these advances for the better? Or will they take a turn for the worst? Today i will be talking to you about technology, and why i think its benefitting society poorly. With people spending less time excercising and enjoying nature, l…	5	5		10
399	1	Dear @ORGANIZATION1, I have heard that people are thinking of how computers are having a bad effect on people and I disagree. Computers help people so much in schools, work places, and at home. Not having computers would have a worse effect on people then with having computers. For students it is an absolute neccesity to do research , and type essays, letters and so many other writing pieces, and…	4	4		8
400	1	Dear Newspaper Readers, @CAPS1 computers have really change the way people use technology. It has made our society different in many ways. People can look at information faster than ever with this device. People can also talk to friends, especially on popular websites, computers are even used in school, mostly in college. @CAPS1 an advantage of using it in school, means so much to the people and …	4	4		8
401	1	Dear, @CAPS1 paper edattor we should stop because people arent doing anything their just staying home using the computer. Making there life worser they should make a day whith out computors and every one goes out side and gets exsesise. Wo could mapse the world better the more you. Exersise the stronger you get people livse computers because they could there frends play games thats but some time …	3	3		6
402	1	Dear local Newspaper, I think that computers have a exellent benefit for people. First family friends can communicate from a far distance. Secondly typing on the computer gives people good hand and eye cordnation. Thirdly they give people the ability to learn about faraway places. Lastly it gives student a chance to research a topic they are learning about. Well @CAPS1 do you think? Researcher @P…	4	4		8
403	1	Dear Local @CAPS1, I think that computers have a posotive effect on people. There is many ways computers can have posotive effects on humans, first computers bring people together and let people interact with each other, They let people talk to each other. Computers also let people learn about new things. The internet has so much information. Computers also let people do things that they can't do…	4	4		8
404	1	Dear Local Newspaper, The effects computers have on people as posotive I say that it is posotive because what if your in a rush, and you don't know if you need your rain boots or not? Check the computer! I say that it is posotive because without the computer how would most offices run their buisness? It's too much of a pain to keep everything on files. Especially in schools because the teachers d…	4	4		8
405	1	@ORGANIZATION1, @NUM1 out of @NUM2 people surveyed in @LOCATION1, @CAPS1 agree that the use of computers benefits society. I personally concern with these @NUM1 people, computers have a positive effect on people. There are multiple reasons why I think the use of computers really benefits society, including it can teach good hand-eye coordination, give people the ability to learn abour faraway pla…	4	5		9
406	1	Dear local newspaper I disagree because people should just enjoying spending time with famimely and not on the computer doing nothing do you agree with me so far? Frist of being if you wast all you're time being of the computer there is nothing there is nothing you can get done as I have notice many shildren are on computer every right after school playing on the computer. For example my cosiun i…	4	4		8
407	1	I believe computers have a positive effect on people. They teach hand-eye coordination, give people the ability to learn about faraway places and people, and even allow people to talk online with other people. All these things are good so why not use computers, we need computers. Do you think computers are a positive effect or a negative effect? After you hear this you might want agree with compu…	4	4		8
408	1	I believe that computers have a negitive effect on people. Using the computer effects a person's time because the sit for hours playing online games, @CAPS1 also effects there heath because there not getting any fresh air or spending time with there family, lastly @CAPS1 effects there education because time they could be using doing there homework there on there computer. First useing the compute…	4	4		8
409	1	Dear local newspaper, @CAPS1 name is @PERSON1. I am @NUM1 years old and I go to a @ORGANIZATION1 in @LOCATION1 called @ORGANIZATION1. I am a really smart kid. In @CAPS1 opinion I benefit people using computers. You should keep reading @CAPS1 essay because I am going to tell you @NUM2 good reasons why I benefit people using computers. @CAPS1 first reason is they teach hand eye coordination, give p…	4	4		8
410	1	Dear editor, Computers are a waste of time. When kids get home from school they put their name work down and go right on the computer. Computers are wasting minds of little kids, while others dont even bother to look outside because they are on the computer. If there is only one computer in your house and are no time limits on how long you have to be on, can cause problems between siblings or adu…	4	4		8
411	1	Dear @CAPS1 of my local newspaper, More and more people use computers, but not everyone agrees that this benefits society. These boxes can be harmful to their users' eyes. In addition, they lead to less interaction with “real” people. Finally, they lead to a very unhealthy lifestyle. Computers are harmful to our society. For starters, computers are harmful because they are very bad for our eyes. …	6	6		12
412	1	Dear @CAPS1, I beleive that using computers is a good thing. They can help you learn about subjects of places you think are interesting you don't know about. They can help save the environment. These are the reasons why I think using computers is a good thing. First, they can help you learn about new subjects. Say you are doing a report for school on the @ORGANIZATION1 @ORGANIZATION1 of the @CAPS…	6	4		10
413	1	Dear @ORGANIZATION1, In @CAPS2 opinion, computers are fantastic! Therefore, I believe computers have a great effect on peoples life. Three reasons to support @CAPS2 decision are many jobs use computers, instead of using a dictionary or thesaurus, you can just search it and it is a big help at home/around the house. @CAPS2 first reason is, that many jobs in the state, or nation use a computer. Sta…	4	5		9
414	1	Dear local newspaper, @CAPS1 you agree that computers effect people? I think I @CAPS1 agree that computers affect people. I @CAPS1 agree with this statement because people dont get use to doing other things then stay on the computer. One example is that people that @CAPS1 stay on the computer wont have much fun on other people. They wont enjoy as much by stay on the internet. My last example is t…	4	4		8
415	1	Dear @CAPS1 @CAPS2, Computers are all around us where ever you go. You can learn things on them or play games. Although computers are all around us they do not have a possitive effect on people because, harmful people could findout where you live and they are too addicting. Where ever you look you can find a computer. At home, in school, in your car, at work, and hotels. Being exposed to these co…	3	4		7
416	1	Dear local newspaper, I strongly think we should have no more computers rather then looking on the computer. I strongly think this because this could cause serious damage to the eyes. My opinion for having computers is I don't think we should have them because you don't get enough exercise. You would just sit there looking at the computer all day. You would probley get all fat through the course …	3	3		6
417	1	Dear @ORGANIZATION1 @ORGANIZATION1 @ORGANIZATION1, I am writing this letter to state my opinion on the effects computers have on people. I think that the effect is good because every place needs them they store thing neatly that way you will know that when you go back it will be neat and saved. Every place uses computers they are a big thing. Hotels use them to save who's in each room and to actu…	4	4		8
418	1	Dear @ORGANIZATION2, @CAPS1 name us @PERSON1 from @LOCATION3, @LOCATION2. I thought it would benefit your opinion on the effects @ORGANIZATION1 computer usage throughout the @LOCATION1 if you heard from a young teen. This would help you because at @CAPS1 age people are dependent on computers! they can be entertained by online games, communicate with friends and family and receive news about what …	6	6		12
419	1	The local newspaper wants to know my opinion on the effects computers have on people. Computers do have effect on people. People can meet new people, learn about new places, and talk to friends. Read on so you can learn how computers effect people lifes. My first reason is people can meet new people. You can meet new people from all around the world. You can keep touch with them through @CAPS1 or…	3	3		6
420	1	Dear @CAPS1 people, Your have been told that using a @CAPS1 can give no knolege, but I agree that it gives you hand-eye cordanation, A @CAPS1 is the most helpful thing in the world. For my first reason, computers have so many technology things inside that help people everyday. I want to talk about interacting with family and friends. You can go on facebook, myspace and even twitter to talk to you…	4	4		8
421	1	More and more people use computers, but not everyone agrees that this benefits society. I, for one do not. I think a decent amount of time on the computer, you can benefit from. But I do belive that computers are a huge part of peoples lives now. I think that people should get off the computer, and get some exercise more and more people would be so much healthier, if they took the time they were …	3	3		6
422	1	Dear, Who ever this concerns Some people are to obssesed with computers. They usually stay up all night playing games or going on @CAPS1. The people who love computers rarely iteract with people they like to be left alone with no one bothering them. Some people that go online to research stuff are probable being lied to maybe someones just messing with them. If you love computers so much that you…	4	3		7
423	1	Dear Newspaper @CAPS1, @CAPS2 people in our community use computers for positive ideas. Such as if gives you hadn and eye coordination, gives people the ability to research on far away places and allows you to talk to far away family. This is why I think computers have a positive effect on people. To begin with computers give a positive efect on people because it gives you hand and eye cordinatio…	4	5		9
424	1	Dear Local Newspaper, I think that computers have a very positive effect on people. @CAPS13 reasons are that they can educate @CAPS1, they make things easy, they are enjoyable. Below, I will explain each reason. Firstly, its very educational. Computer are like a giant resource of information. Many teachers @MONTH1 direct their students online @CAPS2 learning purposes. Also, alot of people go onli…	5	4		9
425	1	To whom this @MONTH1 concern Computers are a great source of technology, but many people spend to much time on them. People don't get to see the out-side world because they are to "busy" on their computers, and use them to find things or play games that they can do just outside in the fresh air. Computers are and people spend to much time on them instead of having an outdoor experience, exercisin…	5	5		10
426	1	Dear, @CAPS1 of the @ORGANIZATION1 @CAPS2 has come to my concern that many people are debating on whether computers benefit our society or not. Some people think computers are the lives of many people, but I have to disagree with those who say that. I think that computers benefits our society in there ways, they bring people together, they offer many websites to research a topic, and they let peo…	5	4		9
427	1	To: The @ORGANIZATION1 can be a big part mof people's lives, however, some don't realize the negative effect these pieces of technology have. First, staring at a computer screen is unhealthy for your body. Secondly, anyone can post information on a website, therefore, it can be inaccurate. Lastly, people tend rely on computers too much. Computers are negatively impacting our society! The first re…	6	5		11
428	1	Dear local Newspaper, People spending time on the @CAPS1 is a good way for people to connect with one each other. But it can also be a way for people to get in trouble with things online like looking at things they shouldn't be looking at strangers they shouldn't be talking or typing to or even predators that could be online. @PERCENT1 @ORGANIZATION1 kids and adults go on the computer either when…	4	4		8
429	1	@ORGANIZATION1, Computers are great tools and a great piece of modern technology. Almost every family has them. About @PERCENT1 of my class has computers. So many people have them because their helpful and another current learning resource. Also it's a great way to keep in touch with friends. Although they can be time consuming they make up for it in the long run. First, they are helpful because …	5	4		9
430	1	Dear Local Newspaper, Computers and other technology are the best thing that ever happened to the world! I hear that computers effect people, well I don’t agree with that statement. Here are my @NUM1 reasons why. Computers and other technology make the way easier. Talking to family and friends without spending money. If you control the amount of time you use on a computer then you will be fine. P…	4	4		8
431	1	Dear officials at the @ORGANIZATION1, have you ever been so bored that you spent the whole day on the computer talking to friends and relatives? Some experts are saying that computers are having a negative effect on people in our society. While others argue that they are very helpful. the use of computers has been taken to an extreme level, and is having a negative effect on the community. Some r…	5	6		11
432	1	Dear @CAPS1 @CAPS2, Experts say, "@PERCENT1 of @CAPS3 spend @NUM1 hours or more on the computer daily" The reccomened time limits is @NUM2 hour. By spending more time on computers people aren't exercising. Secondly, those people aren't enjoying life and nature. Lastly, the use of computer puts a strains on social skills between friends and family. Surely the effects of computers cant be good. Fir…	4	4		8
433	1	The amount of computer usage has been significantly growing over the years. Adults and children are spending huge amounts of their time on computers. Though these divices @MONTH1 seem entertaining and helpfull. Well that is not all true. Computers are being used for more then just work. It seems to be the peoples new way of comunication. Communicating with others has always been a great part of o…	6	5		11
434	1	I think we need our computers. If we dont have competer's we wont be able to connect to our family that could live in anther state or country. I no how there is texting now but some people dont even have phones or nothing how can you connect to them you cant call it might not be free with the phone palan you have. If a family member coms and visits you they would probuly email you about it but if…	4	3		7
435	1	Most adults beileve that computers are just awaist of time and are somtimes can be addicting or bad for health. Well its true it can be bad, but it matters how you use it. There is one thing about the computer that is amazing. That is socilizing with friends, family or even strangers. You know when your parents say never talk to strangers well, you can do this saftely and harmless over the comput…	6	5		11
436	1	Dear Readers of the Local Newspaper, More and more people use computers, but not everyone agrees that this benefits society. Those who support advance in technology believe that computers have a positive affect on people. They teach hand-eye coordination, give people the ability to learn about faraway places and people, and even allow people to talk online with other people. Others have different…	4	4		8
437	1	@ORGANIZATION1, In my opinion, the effects of computers are not good. Many people spend too much time on their computers and less time exercising. People are on their computers so much that they dont enjoy nature anymore. Also, they aren't interacting with family and friends that much. I think that computers are becoming an issue. @NUM1 out of @NUM2 people in my school agree that they hardly exer…	4	4		8
438	1	Dear newspaper, People are spending to much time on their computers. They are on the computers when they should be exercising. People need to enjoy nature and spend time with family and friends. Let me explain more. Firstly, the people who are consently @CAPS1 people, facebooking people, or on myspace aren't getting exercise. Now, more than ever people are becoming very obese. It is very unhealth…	4	4		8
439	1	What I am going to tell you could change the way you think about computer in general. People might say that computers are great to be on its fast and you get what you need but I think computers are not good they become addicting and make your bills every high, computers can lead to your child sending less time with you and your family, also computers can be very danerous for teens and children of…	5	5		10
440	1	Dear @CAPS1 @CAPS2, I think that being on the computer too long is bad for people because, you could get obsessed with the computer. You could get in trouble, and it could effect your education. One reason I think that being on the computer too long is bad for people is because you could get obsessed with it. For example, if you were playing outside on a nice day and you called a friend and asked…	4	4		8
441	1	Dear Local Newspaper: Computers have become a major part of peoples lives. The effects computers have on people are only negative. Nothinggood comes out of using a computer. This is because computers are time consuming from in other activities, computers are not always working which leads to people getting angry, and using computers is bad for your health. I know you have a difficult decision to …	4	4		8
442	1	Dear @LOCATION1, @CAPS1 one day being able to talk to anyone in the world by simple pushing a button. This has became posible with the computer. I support the advances on technology because computer can help hand eye coordination, it is easy to learn about faraway places or people, and the computer enables you to talk online. This is why it support the computer. First, the computer benifits socie…	5	5		10
443	1	Dear @CAPS1 I support that computers have a positive effect on people because they have so many things to do and learn on the computer, because on the computer you can look up many things like sports, animal world history and lot more. The reason I support this is because I like to look up history about @CAPS2 and @CAPS3 pioneer who have changed humanity. The @CAPS4 reason why I say computer effe…	4	4		8
444	1	Dear Newspaper, "@CAPS1 a computer @CAPS15?" @CAPS2’s a continous subject and @CAPS10 controveries and ideas have been made, like senior scientis @PERSON2, I believe that computer can be used to help people connect with friends, long distant relatives" says @PERSON2. @PERSON2 @CAPS1 right, computers bring people together whether its friends families or relatives from far countries. @CAPS2 also he…	4	4		8
445	1	Dear @CAPS1, In my opinion I think we should use computers. The reason why I think we should use computers because @CAPS2 we need help on something, we can find it on the computer, also because sometimes that is the only way you can get in touch with someone, and sometimes people @MONTH1 have to go on the computer and check instant mail. Frist of all, I think we should use computers because @CAPS…	4	4		8
446	1	Dear @LOCATION1 @CAPS1, I strongly believe that people should cut down on using the computer. Just imagine, more people outside and healthy. Less “cyberspace” bullying, and less burning of electricity. My first reason why people should spend less time on the computer and more outside is because @PERCENT1 of people that use the computer more than two hours a day are either at risk of being overwei…	5	5		10
447	1	Dear newspaper, In my opinion, computers definetely have a negative effect on people. People who use computers often spend less time exercising. I mean, who would give up their chatrooms and games to get in shape? I remember when i was a little girl - about @NUM1 years old, and i always wanted to be on the computer. I soon got chubby and gained about @NUM2 lbs! I quickly realized the computer is …	6	5		11
448	1	Computers are very enchanced pieces of machinery. With this high-@CAPS7 object comes knowledge of many different places and what is happening around the world. Next, typing is a universal way of writing that is much faster than hand-writen pieces. Lastly, @CAPS5 is a convenient and fun way to relieve stress by interacting with other users around the world. These are thousands of news sbrics, evey…	5	4		9
449	1	Computers are good because people can find what they need and their fun ask things find places get things for a good price.	1	1		2
450	1	Dear Readers, I believe that spending time on the computer has its pros and cons. For the good things people are able to do research talk to people such as friends and family and also the computer can help you learn about anything you need to know about. I also think that there are some cons. People spend way to much time becomming distracted, you ignore your family without even knowing it and if…	4	3		7
451	1	Dear @ORGANIZATION1, I believe that people should be able to go on the computers and still be doing it. For a good reason such as communicating with far away relatives. Another reason is, if you need a @ORGANIZATION1 work-out or healthy eating tips, you can just print them out. And my last reason is if you're going on a far away trip but you don't know the way, you can just print out directions (…	4	4		8
452	1	Should there be computers in are society. Yes, there should computer are good things and are good help. I can give you @NUM1 good reasons why. Paying bills, facebook, and research. This is why computers are good. My first reason why computers are good is because people need to pay bills its easier to pay your bills online then to do all the paper work, and it makes it faster for people and comput…	4	3		7
453	1	Dear local newspaper, @CAPS1 has come to my attention that computers have positive and negative effects on people. In the past their have been more negative effects on people. In a survey taken in @CAPS2 magazines @CAPS1 should that @PERCENT1 of people, have negative effects with computers. Inmy opinion, I think comuters have a negative effect on people. First, people are not interacting with fam…	4	5		9
454	1	Dear @CAPS1 @CAPS2 @CAPS3, To start off I would like to give my opinion on using compuers too much. Although I use a computer a lot I still have fun with friends and play sports. But to much time on the computer can cause you noth wanting to get exercise or maybe getting sick easier. Spending so much time on the computer can cause a kid to be shy in the outside life. Exerasing is very healthy for…	4	4		8
455	1	People are probly on the computers chating there e-mail or making a websit or they are on youtube. Maybe the person does not like to go outside and enjoy nature or spending time with there family there are probly checking out new websites and playing games or the problay on the comper to book there vactions of seeing what is on sell a welmart. They are probly looking at or buy a new truk or they …	2	2		4
456	1	I think computers work @CAPS4 because it helps people with there own work. but computers do make people addicted because you mostly could do anything but mostly computers were able to use for help like work, maps, friend to find ot problems like for school it helps htem with math, science, social studies and @CAPS4 of more things. But people abuse it like ther @CAPS2 games and their dont even go …	3	4		7
457	1	Welcome to the @DATE1. In this day in age, numerous advances in technology are being made everyday. The one advance that has stood out above the rest is the invention of the computer. For just one invention, the computer has many capabilities: @CAPS1 access for educational purposes, keeping people in touch, and opening people up to new aspects of life. The computer has helped mankind with various…	5	5		10
458	1	Dear editor, I understand that some children and adults love going on the computer, but they don’t know what the bad effects are. When your at a young age, anything can happen, while your on the computer, even worse things can happen. You could do bad things over the internet, won't exercise, or have time for your family. First of all, what I mean by bad things I mean, your child can go on bad we…	4	5		9
459	1	Dear @ORGANIZATION1, In my opinion computers are wonderfull to the society in many ways. They can keep memories we cant keep forever like @CAPS3, @CAPS1's, and type letters. Computers also can give you dieting tips and advice from live locals. But, important of all of it, family that you miss can talk to you for hours without a phone bill. To begin, computer can give you @CAPS2 tips on things you…	4	4		8
460	1	Dear @ORGANIZATION1 @ORGANIZATION1, Have you seen someone with a @CAPS1 emailing their co-worker or a person with their laptop at a coffee shop? Well, I can @CAPS4 I have and know they need and it benefits them. People everday use a computer for their work. Also, you can keep in touch with friends and family. Plus, it's the start to new improved future! whether you use a computer to get the lates…	4	4		8
461	1	Dear The Local Newspaper, I do @CAPS1 computers effect people. But in many different ways. Also, depending on how long you are on the computer for. In my opinion @CAPS1 computers are good, for many reasons. I will tell you some of the reasons why I @CAPS1 this. Hopefully, after you read this you'll @CAPS1 about it more. One reason computers are good, is the communication. @CAPS2 are many differen…	4	4		8
462	1	Dear @CAPS1, Technology has been advancing at a rapid rate for many years now making life much easier for everyday people. It helps out in many ways for example, to keep in touch with relatives, to learn new information and to keep you safe and updated. Computers are vital to everyday life and we need them. A huge purpose of computers is to keep in touch. With new programs like "@CAPS2" and "@CAP…	4	4		8
463	1	Dear local newspaper, I've heard that some people think that computers do not benefit society. But I belive they do. Computers help us learn information of al types. It's a good souce of entertainment. And last but not least, computers do not drasticly change the time we use exercising, enjoying nature and interacting with family and friends. Computer are a great resource in our everyday lives so…	4	4		8
464	1	Dr. @DR1, The effects computers have on people and why people dont agrees that this benefits society and some people us it to be online to talk to friend and family. Whey people dont agrees to use the computer. First the computer we could use at for every thing like go to other place you want to visit. Then @CAPS1 you want to work or go to another school some you need to do it by computer. Why no…	3	4		7
465	1	Computers, computers, computers. Who doesn't own them right? They teach hand eye coordination, give people to learn about faraway places and people can you actually believe some people say otherwise? I think that's pure bull !@. Computer's today help us with everyday tools, such as cars, cellphones and your everday television! Computer's also make work easier, and you interact with people! I for …	4	4		8
466	1	Computers have a good effect on people because they can teach people hand eye coordinating events in history and about other cultures and they are a great way to relax and just have fun. Computers teach hand eye coordinator by training your hand to go where your brain tells it to and where your eyes show it. Hand eye coordination is very important. It can help people drives it decreases reaction …	4	5		9
467	1	Dear @CAPS1, Computers have many posative affects on society these days. I believe this because computers provide us with communication skills. They provide you with information and they increase your skill when it comes to technology. Read on to hear how i further explain my reasoning. First off, computers provide you with communication skills. I know that i am always finding the computer useful…	4	4		8
468	1	Dear Newspaper @CAPS1, I've heard reports from both the news on @CAPS2.V. and your paper that more and more people are turned in to nothing but their computers. I'm not saying it's a bad thing I mean the computer has the internet which allows you to go to anything like websites and online chatting. I just think that people should get outside more often and do some outdoor things like football, ba…	4	4		8
469	1	Computers are progressing into our lives more and more. These machines help our world become an easier place to do. work, pay bills and even entertain ourselfs. @CAPS3, these things are weighed down by the negative effects like the online dangers, increasing to reality, and the obesity problems we face. With our new advances people are spending more time sitting around than being outside, which u…	4	5		9
470	1	Dear @ORGANIZATION1, This leter I am writing to you is about how computers affect people. I am concerned about computers use in our society because people that spend too much time on the computer spend less time outdoors, exercising, and with family and friends. Let me tell you modre about it... As stated in the paragraph above, one reason I am concerned about computer use is that less time is sp…	4	4		8
471	1	I believe that computers benefit society. They make life easier. Computers allow now of communication between friends. They also teach you new things. Computers make our lives easier. They let us look things up by easier means than a person or book. It has made it simpler to type reports. Now you don't have to worry about making mistakes on a typewriters and having to type it again. A computer sa…	4	4		8
472	1	@ORGANIZATION1, @CAPS1 technology majors support that the use of computers have a positive effect on people and I agree with them. I believe the use of computers are a necesity for social interaction, homework, research, and are a great source of entertainment on a rainy day. After a long day at school @CAPS1 teens go from the bus, to the front door, to their computer chair. In fact, @PERCENT1 of…	6	6		12
473	1	Dear @CAPS1 @CAPS2 @CAPS3 i think it it good and bad. The good is it teaches people about @CAPS1 places and how other people live in there soicty what they do to get food or how they raise there kids. It also help people like cops. Because the have a person there looking for they have the computer to look on. It also help cops as in a speeder they can see it her or she have done it befor. It help…	3	4		7
474	1	Do you like going on the computer? Well after you read this I don't thing you would want to. I know that the population of @ORGANIZATION1 uses the computer. If your on the computer for @NUM1 hr. yo can damiges your eye and you would have to were glass and you don't want that soemtimes it's hart to stay off of them. The internet can be for alot for things like to talk to your friends and family. A…	3	3		6
475	1	@ORGANIZATION1, @CAPS1 technology continues to become more and more enhanced so has the percentage of americans who use computers. @PERCENT1 of those americans, are children from the ages of @NUM1 to @NUM2. Most teens use the computer to interact with friends on social sites or spend a good chunck of their home playing online games. But what about the other teens; the ones who are constantly faci…	5	4		9
476	1	I think the computer dire a postive effect on people all over the world. You can do lots of things on the computer like an acidemic work, talk on the enernet, or even find out facts' about fam'us people you love, people computer. I think computer can benfit socity becuse computers can help you with your acidimic work, and can also talk to you friends online. One way i can benfit from using the co…	4	4		8
477	1	Dear, @ORGANIZATION1 @CAPS1 opinion is getting out of mind. They're people who are getting addicted to to @CAPS2, such as games, websites, communication and email websites and etc. Therefore, they're people who are just plain addicted to the computer, such as @CAPS3. I know people who are addicted on @CAPS3 because, they get addicted to talking to people, and looking at other people. So they dont…	3	3		6
478	1	Computers are used everywhere, for thousands of different things. Many of @LOCATION1 spend hours glued to our computer screen everyday. Being very reliant on your computer is not always good for you. @DATE1 too many people spend countless hours on their computers, rather than doing other activities. Therefore, computers are not the best way to spend your time because you get less excersize, your …	4	4		8
479	1	Dear @ORGANIZATION1, Some people are debating whether advances in technology, such as computers, are benefitial to our daily life. I think that computers are a good addition to life for a few reasons. For one, information and knowledge are at your fingertips. It takes merely seconds to know anything you want or need to. Email, @CAPS2, @CAPS1, etc. can be labeled as wasteful or dangerous. New frie…	5	5		10
480	1	Do you really think computers have a positive affect? Don't you think way to many people are on their computer to long? You want me to write an to my local newspaper about what I think on the effects they give people. I think they have a horrible effect on people. @CAPS2 people are on the computer doing something it can give them headachs, eye sales but if they were outside they would be exerssin…	4	4		8
481	1	Dear newspaper, I have heard you are creating an article on if computers are helpful or non helpful to society. I find computers as a great addition to society because they play a big role in jobs around the country and in addition display accessible information to the @CAPS1 @CAPS8? Imagine how computers have helped shape the @ORGANIZATION1, do you want to give this blessing up? Computers have p…	5	5		10
482	1	Dear @CAPS1 of Newspaper, @CAPS2 has been brought up to concern that computers are a mence to society. On the Computers are very helpfull. If one needed directions to a place or if one wanted to know how to do something @CAPS2 would show how to. They also can help you do things like read faster and hand eye corridnation. Computers are also a good form of entertianment. Those are some of the reaso…	5	4		9
483	1	Dear @CAPS1, The effects computers hace on society is a mixture of positive use and negative use. Getting tired and lazy is a negative use of the computer. When you are on the computer. When you are on the computer for more than @NUM1 minutes ayou start to get lazy and not wanting to get up. That affects a lot of people @DATE1 because there are a lot of people working on their computer for there …	5	4		9
484	1	Although most people would say the invention of a computer is a good thing, I dissagree. There are many bad things about the invention of computers, they give access to the internet. The internet has innappriate pictures and writing, unclear identification, and games. The worst of all is that on the internet, there is always unclear indentification. Although something on a social website such as …	3	4		7
485	1	Dear @CAPS1 @CAPS2 @CAPS3, I believe that computers have a negative affect on people. Computers have caused problems where kids do not do any types of physical activity which deprives them of their daily needed exercise. Also, children spend so much time on the computer, they don't get a chance to enjoy the outdoors. Another effect computers have on kids is that @CAPS6 stops them from spending ti…	5	5		10
486	1	Dear @CAPS1, @CAPS2 much do computers affect our life? I have always thought of that question. Technology is getting up to the roof and it makes our life more easier, but have you ever thought that maybe technology might take people's work? In everyday of our live we see something new that comes out and becomes an easy tool for us. But what about us? Since technology come out people has become no…	4	5		9
487	1	Dear @CAPS1, I think some people are overreacting, its not really going to kill you. I'm not suggesting that people should stay on the computer all day. My last reason would be that nowadays everyone nos computers. Keep reading to find out about my three topics: @CAPS2 off way too many people are overreacting, I think so because people say "you are going to miss out or you are missing out on life…	4	4		8
488	1	Computers have little to no effect on people. In fact computers help us out a lot. They help us in find @CAPS1, medical, research and to tell weather or not you have cancer. The computers that people think of are machines that sit in a room and is used often but not for its purpose. People use it sometimes for entertainment not research. There aren't just those kind of computers. There are bigger…	4	4		8
489	1	Dear The @ORGANIZATION1, @CAPS1 I can see both sides of your argument, on wether computers are important. However, computers have revelotivizied they way we live our lives. Just for a moment, think what would the world be like without computers. I feel the computers one or important aspect of our lives. Computers are espicially important to students and teachers. For instance if a student needed …	4	5		9
490	1	Dear @CAPS1, @CAPS2 you know someone who lives faraway from you? Or have you ever used @ORGANIZATION1 @CAPS3? These are only a few of the techniches a computer has. Computers benefitted society greatly. It helps people @CAPS2 things such as allow people to talk to each other, goin skills from playing games, and it has images and it is easier. As I ,mentioned, computers allow us to communicate wit…	4	4		8
491	1	Dear, @CAPS1 Who would'nt agree that more and more people are using computers. The isusse is @CAPS2 bad or good for you. My opinion on this matter is that agree that computer are bad and people are spending. Too much time on computer. Also I agree with that because people are spending more time on computer and less time exercising, enjoying nature, and interacting with family and friend, And that…	4	4		8
492	1	Dear Local Newspaper, I heard what you were saying about if computers are a good or bad thing. I personally think that compueters are a bad thing. Three reason for this are, kids don't get any exercise people are doing innapropirate things on them, and they could lead to giving out too much info, which could lead to injury or death. The first reason is that for the amount of time that someone use…	3	4		7
493	1	Dear @ORGANIZATION1 I belive that computers benifit society because it is a faster and easyer way to do thing such as. Communication, email helps comunicat with other people when you don't have time to talk on the phone at work or don't want to spend an hour on the phone. It is also faster than wating for them to anwer the phone and ther phone mite die. Or they wont answer and they need informati…	4	4		8
494	1	Dear Newspaper, @CAPS1 generation has grown up with the complex technology called computers. I have learned over the years of using them, that they aren't as helpful as the seem. They can cause an addiction, and create numerous distractions. First of all. many doctors say that computers cause "the new depression." The internet is where most of this takes place though. For most teenagers, having a…	4	5		9
495	1	Dear Local newspaper, @CAPS1 you know that every @NUM1 out of @NUM2 obese children spend @NUM3 or more hours a day on a computer? Computer @MONTH1 be fast and convient, but why of computer our country is one of the most obese countries in the world because of the "technology". Computers are bad for humans because they keep people from enjoying nature, keep people from spending quality time with t…	4	4		8
496	1	Dear Newspaper @CAPS1, @CAPS2 you like it if your children stay on the computer all the time? I wouldn't children or even adults won't spend time with family, kids will be unhealthy, and lastly they can get addicted to using the computer and computer language. Please keep reading to hear my ideas. To begin with, children or even adults won't spend as much time with their family. For example @PERC…	4	5		9
497	1	Dear local newspaper, I believe that computers are effecting the lives of many people. More and more people keep getting sucked into the amazing things that computers can do and forget all about the other more important things in life. People should be exercising, and hanging out with friends and family, computers dont even teach you that much if you really think about it. People don't even reali…	5	4		9
498	1	To whom @CAPS5 @MONTH1 concern at @CAPS1 @CAPS2 @CAPS3, @CAPS4 @CAPS5's possible, imagine a world @CAPS7 computers, @CAPS1 drivers are bumping around and having difficulty watching the wheel and the road, phone bills are throughh the roof because of the whole world having no other way of communicating, and students are home worried sick that they don't have a book to study with. Computers affect …	6	6		12
499	1	A lot of people use computers in present day. It allows family and friends to interact with eachother, research places and ideas, and lets you type a document to look neat. On the other hand, computer technology, prevents people from being active, exploring nature, and talking to family and friends in person. I want to explain to you how I feel about computers personally. I can honestly tell you …	4	5		9
500	1	Dear local news paper, I agree that technology has a positive effect on people. Just like other electronic devices, computers can help you with hand eye coordination. Plus, some people like teachers, want to get staff off the internate for their students to learn about people and places. Others just want to talk to other family or friend member in other towns, states, countries, or continents. On…	5	5		10
501	1	Dear, @ORGANIZATION1 you agree with what I'm trying to tell about people use the computer more than exsersise? Well first more and more people use computers but how does it benifit them. Secondly, they are spending to much time on their computer than exercising. Finally they spend less and less time with their family and being active. First more and more people use computers but how does that ben…	4	4		8
502	1	Dear, local newspaper, Some people are starting to belive that the computers are effecting people @CAPS1 also on that side because some people would stay on it all day, get edictded to it and want do nuthing all day. First reason why computers are effecting people because some people would study on it all day some people when get homw from school or wry they go right on the computer. They would s…	4	3		7
503	1	Dear Local Newspaper, I believe that there is nothing wrong with being on the computer. The computer in my thought helps you learn about new technology stuff such as new games to help you learn or new websites. Also using computer helps you talk to people you know that maybe you haven't talk to in a while and you don't know their number. I think that having a computer makes you smart because i me…	4	4		8
504	1	Click, click, click, "@CAPS1!" @CAPS2 no, your computer froe, what are you going to do now? Computers have a positive effect on people because it teaches you information, you can socialize, and you can improve your skills. Without a computer, you'd be hopeless. Have you ever needed to do a research project, but don't have access to go to your local town library? No problem, @CAPS3 you have a comp…	5	5		10
505	1	Do you have a computer? I'll bet @PERCENT2 of you do! You @MONTH1 spend @NUM1 hours on the computer or even @NUM2 hours! Computers in fact have many down-sides to them. You could be so invoilved that you never go outside or get excirsize. Also, sitting @NUM2 inchs from the computer screen does not help your eyes. Lastly, the internet has very inapropriot websites that kids should not be seeing. A…	5	5		10
506	1	Dear local newspaper, I'm writing because I've heard that some people think that computers are very useful and some people think their know good because people spend to much time on them, I think that there are good to have because, its ways to keep in touch with friends, to research the things your curious without going to the library having to look for the book you need. The computers are good …	4	3		7
507	1	Dear local newspaper, I strongly think that manypeople are not benefiting fromusing computers. There are so many more things people can do besides go on the computer. By using the computer, people are getting less exercise, not enjoying the nature, and not interacting with family or friends. By using the computer, people are not getting many benefits. As i mentioned, people who use computers too …	6	4		10
508	1	Dear @CAPS1, @CAPS2 since electricity was invented technology has developed at a rapid rate. Computers have gone from the size of a room to twelve inch flat screen monitors. In our modern day society computers are crucial tools that help organize files, do reasearch, and pleasurable online networking. Computers teach hand eye coordination, give people the ability to learn about far away places, a…	5	4		9
509	1	Dear editor of local newspaper, @CAPS1 you know that the average person spends three or more hours each day on the computer? The time taken up by staring at a blank screen can be spent helping the community, exercising, or simply having fun with others. All this valuable time is wasted because of computers, spending large sums of time on a computer lessens your time with family and friends, cause…	6	5		11
510	1	Dear, @CAPS1 Computers do have positive effects but the negative effects are much worse than the positive effects. @CAPS2 bulling happens everyday. Not only that but when there is a computer around kids aren't going to be exercising. Those machines also damage the eyesight of humans @CAPS2 bulling is the worst effect of computers. This form of bulling has happened to many and we have lost many to…	4	3		7
511	1	Dear Newspaper, I think a computer is not something bad for you. A computer can help you do many things @CAPS1 could help you learn, chat with friends, and @CAPS1 can entertain you. A computer can get you sucessful in life @CAPS1 helps you learn a lot of things such as computer engineering. Computer engineering is a job that pays you good money to fix computers. @CAPS1 is very challenging at firs…	4	4		8
512	1	Dear People Computers are not a really good thing because @CAPS1 you think about it you never want to get off allways chating or social networking you can allways find something to do but you are wasting your time on the computer you can do anything you want but I think to much is a waste of time. @CAPS1 you have kids you would not spend time with them you can help your kids with there homework e…	4	4		8
513	1	Dear Newspaper @CAPS1, I am writing this letter on behalf of all the busy people in our country. We have come to the conclusion that we need, not want, but need computers in our life. First, we need them to communicate to other people. Second, we need computers to do research for school and work. Lastly, us kids need computers to type essays, prompts, or papers for each class. Communication is ve…	4	4		8
514	1	Dear @CAPS1, People are using too much @ORGANIZATION1 their time on the computer. Instead @ORGANIZATION1 seeing the @ORGANIZATION1 through their own eyes they are seeing it on videos or in @CAPS2 on the internet. It isn't natural for people to be internet fanatics. Earth is a beautiful planet, it has trees, mountain, seas, and humas. We creators the internet and people love it more man the rock t…	4	4		8
515	1	Dear, local newpaper @CAPS1 it's true technology is blinding everyone. More and more people are being sucked into electronics and less people are caring about our planet. Their are so many great things out there that could be put at risk. People @MONTH1 say that if you spend allot of time on the computer they would be able to find cure's for the deseases out there. Those are just lies to stay las…	4	4		8
516	1	Dear @CAPS1 @CAPS2, I have recently heard about the debate on whether or not computers are used too often. Computers can be unhealthy, I think that generally they're helpful. They give us many oportunities that wouldn't exist without them. I'll describe more of what I mean in the following letter. First, I'll explain one of the advantages of computers. Studying and school work. Computers can prov…	4	4		8
517	1	Dear local newspaper, Computers are fairly new, everone has one everone wants one! There are so many great things they can be used for. But are they getting used to much? As a student and a teenager I know I am using mine way more than I need to. Sure they are fun, and sure their very usefull but they are time consuming. You @MONTH1 be doing work or chatting with a friend, but your also just sitt…	4	4		8
518	1	Dear local newspaper, More and more people are using computers there days. Some people think computers are an improvements to society. Others are concerned that people spent too much time on computers and not enough time exercising and spending time with friends and family. I believe that computers can be a bad thing. I think this because some people spend to much time on them,, it's one of the l…	4	4		8
519	1	Dear Readers, Computers have a large presence in the world today. Most people in the @LOCATION1 have at least one and the number grows still. These computers are bad for people. They cost a lot of money cause people to stop exercising and become unhealthy, and teach children that things come easy in life. Computers cost a lot of money. Between buying one, purchasing hardware and protection, and p…	6	6		12
520	1	Dear newspaper, I think computers are good for you because talk online, teach hand eye coordination, and other stuff too. One reason @CAPS9 he helps you with your hand eye coordination for example teach you how you look while typing. @CAPS3 we don’t learn hand eye coordination we won't know how to do other stuff that @CAPS9 hand eye coordination. The second reason @CAPS9 @CAPS1 you have a webcam …	3	3		6
521	1	I believe that people should enjoy nature more than computes. I say this because computers can sometimes get addicting. The people who are addicted will only know about stuf on the internet. people need exersise. They will not get exursise by sitting in front of an computer all day. Computers are addicting. The people who spent most of their time on the computer are the people who are addicted. W…	3	4		7
522	1	Dear Local Newspaper, I have herad that you guys are deciding whether or not computers have a negative or positive impact on the society. In my opinion, I believe computers have a very negative impact not only to adults but mostly to students too. Computers in general can be distracting, very dangerous, and give people less time to excercise. Computers in total do not have a bad impact on people.…	5	4		9
523	1	Dear @CAPS1, I - like many other people my age - love to sit in front of a computer and explore it's wonders. But that does not mean that I spend my whole life on it like others. So I can see what too much computer time can do. It has made kids my age more aggressive, have health problems, and care even less about the environment. More and more kids are falling into those traps. Too much computer…	5	5		10
524	1	@ORGANIZATION1, @DATE1, people are using computers more often. Some people do not agree that computers are good. I think computers are good though. They help you learn more, they are like @CAPS1 @CAPS2 and when you bored you can go on the internet. People nowadays are becoming smarter and smarter. One of the causes is the internet. The internet is like a big book. It holds tons of great informati…	4	4		8
525	1	Dear Local Newspaper, I feel that computers are very beneficial to our society. They are very helpful when it comes to homework, you can talk to people online and you can make plans/ without even leaving your house. First of all, computers help us a great deal with homework. Many kids are adamant about it, but with the help of a computer, they will be more willing to get it done. For example, whe…	5	4		9
526	1	Dear Local newspaper, @CAPS1 to this article more and more people use computers, and the people who support advances in technology believe computers have a posotive effect on people. I disagree on you part. I believe that computers can ruin your life, and make you go blind. Firstly, computers can ruind your life if. you stay on them for too long. Computers is a little device that can almost let y…	3	4		7
527	1	@DATE1 @CAPS1 The @CAPS2, I believe that computers in today's society have a possitve affect on people. I believe this because if people use it for education purposes to chat, email, or to reasearch it does make a difference in peoples lives. If you use the computer for educational purposes like games, you could really learn a lot. For example, I help my sister with her multiplication on a math g…	4	4		8
528	1	Dear newspaper editor, I think computer are a benefit to everyone. My first reason why I think computers are abenefit is because if you don't know about somthing and you wana learn more about it, you can just go on the computer and do some research on it. The best part is you can research anything even if its like a million miles away. The internet has imformation on anything and every thing. my …	3	3		6
529	1	Dear @CAPS1 @CAPS2 @CAPS3, I agree that the effects computers have on people can be very negative to people, but they should realize what they are doing to themselfs and what they can get themselves into. Starting with people are on the computers more then they are using the phone, this takes effects on people sitting around on their computers and not cleaning their homes and taking care of their…	3	4		7
530	1	Dear @CAPS1 @CAPS2, I have a very strong belief that children and adults are spending far away too much time the computer. Please consider the following that computers have a negative effect on people. Furthermore, @PERCENT1 of parents agree with experts that @CAPS3 spend way too much time on the computer but less time with friends. @CAPS11 I was little I rarely ever went on the computer. But now…	5	5		10
531	1	Dear The @ORGANIZATION1, @CAPS1 opinion on computers @MONTH1 be the same as others or different. I believe that computers help our society. They give us more knowledge on whatever subject we want, it helps us connect to family far away places and they even give us a better understanding of any place we can't see for ourselves. Some people feel that computers distract kids so they're never spendin…	4	6		10
532	1	Dear Local newpaper editor, I think computers benefits us in a good way. Weither computers are helping kids with research for homework, projects and essays or building online stocks to help make buisness grow. Computers are now a benificial way of life. We can see what happens on the other side of the world. And learn about new things everyday. What I think people are focusing is what they thikn …	4	4		8
533	1	@ORGANIZATION1, @CAPS1 computers are a part of our advanced technology. They have a positive effect on people because computers make almost everything easier, they can teach people things with tutorial or educational websites and @CAPS2 @CAPS3, and they keep people entertained in their spare time. Computers are becoming more and more advanced everyday and that's why I think people are so addicted…	4	4		8
534	1	Dear Readers' @ORGANIZATION1 the Local Newspaper, I am almost certain you interact daily with computer. You use computers to write, play games, look at pictures, and print work out. There are dozens @ORGANIZATION1 practical for computers but nowadays, many people, especially children, are using computers excessively. This unnecessary usage @ORGANIZATION1 computers can cause obesity, expose childr…	6	5		11
535	1	In my opinion having computer is good to have. Therefore I think having computers are a good thing because nowadays computers are very useful. Also a lot of people are using the for there businesses. My there reasons are to look up information, home work, and to talk to friends and family online. My first reason is to look up information on the computer. If you have thred reports to do it will be…	4	4		8
536	1	Dear Newspaper @CAPS1, Even though there are good effects of computers on people, there are also many bad effects. Some of the major bad effects of computers on people are no exercise, you can talk to strangers, and no interaction with family and friends. One of the effects of computers on people is no exersise. One of the most important effect of computers on people is no exersise. Right now man…	4	4		8
537	1	Dear, local Newspaper, I hear that you think computers have an effect on people. Will I disagree with what you say. I think computer will help us learn, and do things faster. Haveing computers helps the community learn more. My first, reason I think we should keep computers because it helps people with there hand eyes coordination for jobs. With the skills of typing you can work at places like th…	4	4		8
538	1	Do you think computers benifit us? I think they do. There are many way computers do and don't benifit us are a lot more use full then the way they don't. Like kids in school use an online text books. Also a lot of company's have websites so we can see what there about before we choose them for the job. We also use computers to look up directions to places we want to go so we don't get lost. Schoo…	4	4		8
539	1	Dear newstimes, I really think that computers are a good thing because they let you talk to people online, they have ways or doing things for other people, and people have to manage alot of there money and hills on the computer. First they let you comunicate with other people, did you know that @PERCENT1 of people in the united states have family in a different state, and never get to see them, w…	5	4		9
540	1	@ORGANIZATION1, @PERCENT1 of the world say that computers are a good way to interact with people, learn about forgien people and places and also learn about where your family came from. So here I am going to inform you about the good reasons why computers should stay in our society. How do you meet people from different countries? One way is interacting with different people all over the world. I…	4	4		8
541	1	Dear Local Newspaper, Computers are a huge thing now adays. Almost everyone has one that they use. But why do some people think that it is hurting our society. This isn't right because you need it for education, people aren't on all day, and a job. So how could those things be harmful to society. Your right they can't. Every single person has had some type of education. But how can you have an ed…	4	4		8
542	1	Let's go back around @NUM1 years ago. Those were days when it could take weeks to communicate with out of state family. Days when knowledge was only found in books, and ofen found slowly. Those were days where everything was done with a lack of speed and precision. Computers change all that. With nothing but the tap of a finger, we can communicate with people worldwide, or sea the web for some kn…	5	5		10
543	1	@CITY1 @CAPS1: I believe that computers (for now) are a good thing for our society. They allow you to see places. If you have a long distance relationship you can talk to them and they have many good excessories. What if you were looking for a new home? You could use google to search of selling homes in a certain location. Then finding some one to move your stuff for a fair price. Computers have …	4	4		8
544	1	Dear @ORGANIZATION1, @CAPS1 opinion on the effects computers have on people, are that computers are used for the wrong reasons. Teens should be outside playing sports or hanging out with friends and family. But instead they are addicted to the world wide web and games and websites throughout it. Therefore, the computer and the concept of surfing the web is bad because it consumes childrens much a…	4	4		8
545	1	I think that computers are amazing. Computers are an amazing way to meat new pol online.	1	1		2
546	1	Dear, newspaper @CAPS1 I think computers have both a positive and a negative afect on people. On one hand you can learn about places without having to go there and get fact about what is in that contery such as food, goodes, and jobs. On the other hand the computer can also be a problum becous kids could spend to much time chating or playing on the computer and not enugh time going outside to pla…	3	3		6
547	1	Dear @CAPS1, I @CAPS2 that computers has benefits to society. First, it gives and teaches you social skills. Next, computers can help you learn new things online. Finally, computers also teach you hand-eye coordination. In the following you will see why I @CAPS2 computers have its benefits to the society. First, computers has its benefits to society because it can teach or give you the social ski…	4	4		8
548	1	Dear Newspaper, Computers are not something to be afraid of. They help many people in different ways, like the @CAPS1, teachers, students, scientists, and locals dealing with their jobs and daily life. Hasn't a computer already helped you today? Because of that, computers help us learn, keep in contact with people, and are our future. Who has said that by using computers you dont interact with yo…	4	4		8
549	1	Typing and surfing the web @MONTH1 be exciting; however, is it worth the @CAPS1 risks that there are now? Before computers were discovered, human's healthyness is triple than what it is now. Computers can be useful and @MONTH1 have some benefits; on the other hand, they are harmful and they should not be used as often. They have unprofessional websites, they are not helpful when it comes to excer…	4	4		8
550	1	Dear Local Newspaper, Computers are harmfully effecting the children, and they are going to effect @CAPS1 generations even more. Computers are fine in moderation, as are most things. If they are needed for a school project that fine but using the computer everyday rather than exercising is not okay. Supporters of technology say that computers have a positive effect. I have to disagree. They say t…	6	4		10
551	1	Dear local news paper I think the computers benefits society. The three reason why so is because computers teach hand-eye coordination, give people the abilit to learn about faraway places, and allow people to talk onlone with other people, and computers help to make better technology. I belive that computers have positive effect on people. My first reason why computers have a positive effect on …	4	4		8
552	1	Student @ORGANIZATION2: @PERSON1 @CAPS1: @NUM1 @CAPS2: @NUM2 @CAPS3 @ORGANIZATION2: @ORGANIZATION2: @ORGANIZATION1: @LOCATION1 @CAPS4: @NUM3 @CAPS5 @ORGANIZATION2: @CAPS6 @CAPS7 of @CAPS8 @CAPS9 @LOCATION1 newspaper, I think we should have computers because I would help us meet new people, seeing new places, and learn new things. It would help us meet new people because we can e-mail them, and ch…	3	3		6
553	1	I think computers are bad because people use them all the time to go on facebook and other wedsites that are sometimes wast of time. People should not go on the computer as much and explore outside and go for walks, explore the woods, exersise most people do not get alot of exersise that they need because there an the computers. People showed stop making computers so less people go on them and so…	4	4		8
554	1	Dear Local Newspaper, @CAPS1 opinion on the effects computers have on people is that computers have a good effect. It's good for education mind exercise and communication all over the world. It could @CAPS2 be bad because it would keep you from getting exircise, being with your family and being healthy. But I still think that there are ways to use computers without the bad cause. Some ways comput…	4	4		8
555	1	Dear newspaper, I heard you were discussing if more and more people using computers was a benefit to society. I believe that @CAPS4 has a negative affect on people. They get to interact with people who arent safe, they spend less time exercising and they get into more trouble thean before. Spending more time, online in chat rooms causes people to meet preditors. Take my friend @PERSON5 she was on…	5	6		11
556	1	Dear newspaper, Computers are everywhere in our nation. We have them at home, at @ORGANIZATION1 or at our work. Many people believe that computers are bad for our health or we don’t spend enough time with our family. But I disagree. Computers teach hand-eye coordination let us learn about faraway places, and also let us allow to chat online with other people. Have you ever had trouble with hand-e…	5	5		10
557	1	Dear, editor of the @ORGANIZATION1. I beleive that computers are good for the future. The world has made many chenges with there technology. I know not spending time exercising is bad but learning about new things cant be that bad. If humans didn't have technology some of us wouldn't have heat or fresh water. We use computers in life. Computers are good for people who use them to learn about the …	5	5		10
558	1	Some "experts" are warned that people should spend too much time on their computers. Yet, look at all of the advantages to a computer. You can develop better hand-eye coordination skills, internet with friends/family who could live hundreds of miles away, and you can learn about cultures all around the world, along with the people who live in those countries, without ever leaving home. In my opon…	5	5		10
559	1	Dear Local newspaper, @CAPS1 a world filled with gargantuan people seated at a moniter, their eyes staring at it blankly. Outside the city streets are deserted, save for the squirils running along fence posts. This is what will happen if people spend to much time on the computers. People will spend less time exercising, less time outdoors enjoying nature, and less time interacting with family and…	6	6		12
560	1	Dear @CAPS1 Newspaper, @CAPS2 though computers have many benefits, they also have many faults too. I believe that computers and the tecnology these days have many more negative features that positive. Some of those faults are it's bad for your eyes, don't spend as much time with family and excersising and the usage of going outside is less often used. Yeah, I get it that computers are very useful…	4	4		8
561	1	Dear Newspaper @CAPS1, I believe that the computer is good for the society because, @CAPS2 and student's do most of the studies online. We spend most of our time with our family and friends so we want a little bit of time to ourselves. We learn much more on the computer because it has a lot of facts. After reading this essay I hope you will agree with my position. @CAPS2 student's put most of the…	4	4		8
562	1	Dear @CAPS1 @CAPS2 @CAPS3, @CAPS4 you know @PERCENT1 of people today use the computer for necessary reasons? @CAPS5's true! @CAPS5's a fact the computer can help you with keeping in touch with friends, getting the latest news, and even gives you map access. Let me tell you some important facts about the computer. Of course, we all have friends in different cities and/or states! Instead of over ch…	5	5		10
563	1	Dear Newspaper, I think Computers are good for many things and are useful for anyhting. I believe this because every year new and exciting @CAPS1 and websites are created and make life easier. For example, "@CAPS2" is a way to communicate with friends and family. For me I have family out-of-state, and I am happy when I go on @CAPS2 and speak to them. Or I can also talk to friends after a long day…	3	4		7
564	1	The question is does computers have a positive effect on society? Yes computers definetly have a positive effect on society. Computers teach hand-eye coordiantion, give people the ability to learn about faraway people and places and allows people to talk to other people online. Computers put a positive effect of people. First, Computers teach people hand-eye coordination. I mean, computers help p…	4	4		8
565	1	Dear Newspaper, The world that we live in today is full of technology. Everything from check out isles at the grocery store to coffee makers at home are being upgraded all the time. The technology has many great things about it, but theres also a huge down fall. The most common technolgy device is the computer, its a great thing to have but its also very bad. The computer can be used to bully, it…	5	4		9
566	1	Computers are not having a negative affect on society. In fac when you talk with someone online @CAPS1 helps build relationship within that person. A use for computer that is also use full is hand eye coordination. Education is also a useful thing you can use with computers. You can learn about faraway places and monuments. The myth is that computers ruin relationship between friends and family h…	4	4		8
567	1	Dear @ORGANIZATION1, I think that computers can be a good thing and a bed thing for many resons. First i think it's good because it can help school work like to do a research and for other things that you might have to do for school. A secound reson on why computers are helpful is because it teaches hand-eye coordination. It also can have people talk to their family member from a other country th…	4	4		8
568	1	Computers they give you @CAPS1 and reasearch from a for distance from you. But is it good for you? Those who support advances in technology believe that computers have a positive effect on people. I believe they @MONTH1 be correct. I believe that a computer can be used by finding things out from far distances, it can also give hand - eye coordination, I also believe that it is ok to use a compute…	4	4		8
569	1	Dear Local Newspaper, Local newspaper do you think that the computer is a good technology in our generation today? Well I do not believe it is a good technology in our generation. Do not get me wrong. I do not like to go on the computer bat their are so many reasons why computers affect alot of children and some adults in this generation. Like one reason is when people are on the computer all day…	4	4		8
570	1	Your spending too much time on the computer your mom and dad well out. You relize it's time toget off and go outside. You spend about @PERCENT1 more or less on the computer each day, but @CAPS1 good reasons. You can multi task on it, you can talk to friends and family you haven't seen or talked to forever, and lastly, you can spend time outside as well as in side. @CAPS5 you were smart you would …	4	4		8
571	1	Computers today are much different from computers back then. They help you with projects or homework but many experts are concerned that people are spending too much time on their computers. I think that computers help people in many ways, like teaching a hand-eye coordination. They're useful because people can talk to friends and family members that they haven't seen in a long time and computer …	4	5		9
572	1	Dear leader of the local newspaper, I have heard the strange misconception that computers are ruining our society. I for one, think that this is a terribly made thought. To begin, the internet (provided with most home desktop computers) can teach us a lot about the world around us. Additionally, the whole fact of contacting others around the globe, as well as having a whole fun world to explore, …	6	5		11
573	1	Dear @CAPS1 of the @ORGANIZATION1, @CAPS2 has been a debate on whether modern computer activities are good for people or bad for the people. Some people think that it benefits society because computers can teach hand eye coordination, they can help people learn about faraway places, and allow people to interact with friends. Al of this seems to prove that computers are good for society, but truel…	5	5		10
574	1	You must be insane! Computers are very important to society. My first reason is, computers can be used for research. Secondly, can be made. Lastly, you can talk and video chat. These are my three reasons why computers are important to society. If you want to know more send on. Firstly, computers can be used for research. For example, what if your boss wats to find the of products ? All you have t…	4	4		8
575	1	Dear Local Newspaper, Computers have a positive effect on people because it teaches them hand-eye coordination, the ability to learn about people and places and allows for people to entertain themselves. As I said before computers are very useful for the advances of hand-eye coordination. Hand-eye coordination is very important in our current world because in order to play sports and type effecti…	5	5		10
576	1	Dear Newspaper, I believe comuputer have made a great effect on people in society. I believe this because they make you smarter, they help with entertainment needs, they also give you the option to socialize with websites, and online chatting. theese are things people need in every da life and heres now. One reason why I believe computers benefitt people in society, is with the simple fact that c…	4	4		8
577	1	You say that computers are bad and does not help any one in these physical life but some people go on the computer to find yoga poses and diest tips and how does that not help them physicaly and mentaly. Computers they @MONTH1 get kid in a lot of trouble they chat on (@CAPS1, facebook twitter, etc...) but they also don't know whos behind the computers they spend so much time on that @CAPS1 thing.…	3	3		6
578	1	Computers are something everyone uses but there is a time when you get off and start expericing life. Computers do teach hand-eye cordination, let you talk to friends and family, and give you the chance to learn about faraway places and people. But it alos causes people to spend more time of the computer and less time exrcising enjoying nature, and interacting with friends and family. Excercise i…	5	4		9
579	1	Dear, Newspaper I believe that the use of computer is so horrorable thing for the people of the world. I think this because they don't exercise enjoy the great outdoors and have good time with family and friends. When you are on the computer you are not exercising you body. This is a problem because @CAPS2 this "no exercising" thing does stop the life span could be greatly shorten. @CAPS1 @CAPS2 …	4	4		8
580	1	What if you're family all and to talk to them percent of people commucate online, and thats not a bad thing. Heres the thing, are you for or against kids/parents online for too long. I am all for this. Reasons being are lots of kids have friends that they talk to online, secondly kids have homework/projects that they might have to look up online, and my last reason for this is, some family might …	4	4		8
581	1	Are computers benefiting society? I believe that computers are actually not benifiting society. In this article I will explain how you will recieve less time exersising, less time with your family and friends, and less time enjoying nature just by being on you computers to much. If you are one of those people that love to be on the computer as much as you can? Well, think of it this way. You spen…	4	4		8
582	1	With the click of a mouse, you can access the internet. Computers and internet are a recent innovation. You could probably find one in a common household. They've improved and gotten popular within the last twenty years. I believe they greatly benefit society. Computers provide an easy way to learn and communicate. Think about how life would be in the @DATE1 without computers. Different, right? I…	6	5		11
583	1	Dear Local Newspaper, I agree with the experts in people staying on the computer to much. The reason why is family and friends are distant, mood swings can occur and also being overweight, finally computers can do a lot of things @CAPS1 far. To be on the computer too much, your family will start to worry about you. If you were to stay on a computer for a whole day, taht causes people to think oth…	4	5		9
584	1	Dear newspaper, I disagree with you about computers. I think that computers are helpful with projects, homework, or letters. For example you can use a computer to help you with projects, if you have a project to do and you don't feel like going to the library, you can use a compater to look up information on just about anything. And you don't have to draw pictures, that's what printers are for. A…	4	5		9
585	1	Dear Newspaper, Computers! Computers! Computers! Computers seem to be the talk of the year. Many people believe that computers are needed for everyday life, but I would have to disagree. In my opinion we do not need computers. The effects computers have on kids and adults are astonishing. Humans today are not spending as much time in nature and excirsising for a healthy body and a healthy planet.…	5	6		11
586	1	Dear newspaper editor, In my opion computers have a positive effect on people. The @CAPS1 allows people to communicat. People can learn bout things, places, even their own family. I also think that with a appropiate dosage it could help your body. If the @CAPS1 was never invented how would you talk to people from around the world. Mr. editor what if you were fourteen and had no friends. Well you …	4	4		8
587	1	More and more people use computers in fact about @PERCENT1 of @CAPS1.T has computers, everyone uses them. I think they are very good to have because you can use them for emailing, jobs, and schoolwork. This is why I think having a computer is a good things what do you think? As I was say computers are good for emailing, even I.ming. lets say you play baseball and you forgot what time your game is…	5	4		9
588	1	Dear the newspaper, Computers are great resources and are helpful in many ways. @CAPS1 we have the technology, why not use it? Computers give us simple yet very useful programs like @ORGANIZATION1 word or photoshop, outstanding abilities to look up any information you want, and keep in touch with far away relatives useing facebook or video chats like skype. Wouldn't it @CAPS1 you were just about …	5	5		10
589	1	Dear @LOCATION1, I believe that going on the computer has a positive effect on people. It is also true that some people are not getting enough exercise. To prevent not getting enough exercise we should play sports or have family activities to atleast get out of our house. Everybody needs to stop being lazy and get active. I think that an excerise day should be mode and turned into a tradition. It…	2	3		5
590	1	I use computer all the time and im healthy. Just because you use a computer more than getting exercise dosn’t mean your not healthy. I think computers help a lot in life. Now I will talk about some of the things that computers help out with in life. Computers help out with finding out what the weather is and everything you need to no. It will even help you, if you have a job and don't no what tim…	3	3		6
591	1	Dear, @CAPS1 @CAPS2 people in the world use coumputers, we all know what computers are used for like surching the internet, games, work and school. Some people think that computers are good to use to help teach hand eye coordination, learn about other places in the world and talk with other people online. I am in @NUM1 grade at mystic middle school. I think that computers are not as good as some …	4	4		8
592	1	Do you honestly believe that Computers don't benefit society? Well, they do. Computers help re-connect with people. A fabolous search engine and watch videos. Computers are growing into the human lifesyle. Computers help you re-connect with people. My mom uses facebook and she found friends she hasn't seen since the early @NUM1's! It's a great tool to talk to your friends in your daily life. Also…	4	4		8
593	1	Dear @CAPS1, I believe that computers take away from our lives in a negative way. New advancements in technology in general take away from our lives negatively. It can contribute to obesity, turn you into a couch potato, and can take away from your social life. It's not that computers arent useful, it's that people are using them too frequently. As a country, @LOCATION1 has more obese people each…	5	5		10
594	1	Dear local newspaper, I think spending to much time on a computer is bad. One of my reasons are Exercising. People should be outside jogging or working out and enjoying nature. Also should be socializing with friend. Now my second reason is spending time with your fromily. Being with your family is important because their fun go out with. Also they're good to socialize with at home or any other p…	3	4		7
595	1	Dear @CAPS1, @CAPS2 @MONTH1 be true that computers @MONTH1 make people exercise less, enjoy nature less, and spend time with family and friends less but computers do benefit the society in many ways. Computers help students with homework and projects and they help communicate with other people. Besides the telephone, computers do have some bad things about them, too. Students need computers to he…	4	4		8
596	1	Dear, @CAPS1 @CAPS2 I think people need to see the realatey from computer's and the real world, they're a lot of people spending to much time on the computer and not spending enough time with there familys or doing things that are really important. While your on the computer your not getting any exsercise your not getting stronger your just sitting down. Thats one of the ways people get fat becau…	3	3		6
597	1	Dear Local Newspaper, Technology is really a fascinating thing in life is it? Take a computer for example, they can check information online, give people the ability to learn about far away places and people, and even allow people to communicate. This absolutely benefits society. Well, it makes life a lot easier and faster for people. Don't you agree? Do you ever forget what your homework was or …	4	4		8
598	1	Dear @CAPS1 @CAPS2 you ever just wanna go out side and play a game of football with the ones you love? Well I know I @CAPS2. I believe that almost @PERCENT1 of kid are on the computer @NUM1 because they have nothing to @CAPS2 or it is addicting. The reson that I belive in this strongly true stament. That people are consurnet about how much time people spend on the computer and not with ther famil…	4	4		8
599	1	There has been a debate weather computers benefit society or hurt society. I personnaly agree with th statement that computers benefit in society. I think that computers do improve your hand-eye coordination. When you can type fast and accuratly you know your hand eye coordination is doing well. I remeber as a kid I would watch my grandmother type about seventy-five words per minute. Just from he…	4	4		8
600	1	Daer People of the Newspaper I think that computers are good in some was like to look some think up adout the other side of the world. Like if you have to do a paper on the other side of the world a computer is up to date unlike a book so computer have a good effect on school kids and work so computer are good but other then that most people send all day talking to people on theme and don't go ou…	3	3		6
601	1	Technology is advancing every day. One main technilogical device that is popular is the computer. More and more people are using them, however, not everyone agrees that it benifits society. I believe that it does benifit us. One reason is that you can explore things at home. Before computers you would have to go to the library, find the book you need, and then search through it until you found th…	4	4		8
602	1	Dear @CAPS1 @CAPS2 you @MONTH1 know becoming reaching not only are computers are very helpful machines. Computers supply people with online education, hand eye and creativity, and computers are one of the main To begin, computers supplied large amount of people with On the computer you can anything In fact my cousin @PERSON2, earned his degree in accounting through college @PERSON2 now has a well…	4	4		8
603	1	Dear @LOCATION1 @CAPS1, @CAPS2 are high tech devises that allow us to connect with friends and family in other places like france or @LOCATION2, allow us to research new information, perhaps for a school project in school project in school and even play addicting games, Computers have moderized our life, and it's affect on human being is dispicable. We have taken these simple devices to far and h…	6	5		11
604	1	@ORGANIZATION2, @CAPS1 are many reasons why the computer technoligy benefits the society. For starters, the newspaper companies use computers to write the @ORGANIZATION2 paper. Personally, I believe that computers benefit the society for many reasons. Computers help with education, career building, and helps people connect with family. By readin this letter, I hope that this make computers appeal…	5	4		9
605	1	Dear Newspaper @CAPS1, I believe that if you allow you self to use the @CAPS5 @CAPS2 @NUM1 minutes a day at the most that will allow you plenty of time to go outside & excersize. Useing the @CAPS5 is fine in moderation, but if you are constantly on the @CAPS5 it can't be healthy @CAPS2 You (unless its your job) you should only be on the @CAPS5 @CAPS2 @NUM1 minutes to an hour a day! So me people a…	3	3		6
606	1	Dear newspaper, In my opinion, I believe that kids and adults spend more than enough the on their computers I can see how it benefits you in some ways but it keeps you away from halwe, being outdoors and excersizing. It also can have an effect on your eyes in your later life. People go on @ORGANIZATION1, @LOCATION1, and @CAPS1 search engines and a little more than half those site's results are fu…	4	4		8
607	1	Dear newspaper, I read an article in the newspaper that said how people on their computers is a benefit and could be a bad habit. I actually think it’s a good idea about people being on their computers. I have a few reasons why this is a good thing. Whenever a student needs information on a certain topic, then they use the internet for help. Research is helpful because there could be a lot of sit…	4	5		9
608	1	Dear, Newspaper @CAPS1 my name is @CAPS2, @PERSON1 and I think that this idea based on why people need computer is a good statement/ @CAPS3. My @CAPS4 oppinon is that same say people use their computers so much they don’t yet exercise. When that is not true do to the fact that computers have. Programms on how to watch your weight. Stocks and etc also Technology helps people around the world on we…	4	3		7
609	1	Dear Newspaper, I think Computers are a good effect in our lives. Some of the reasons why I say this is the good to use when researching has fun games and activities, and they keep you in touch with long distant reletives. First if you just been given a assignment for school or work you @MONTH1 have to type and research on what ever topic a computer is a great source of knowledge if researching s…	4	3		7
610	1	Dear @CAPS1 times, @CAPS2 people think that computers are good for socity but I do not. Computer's riskes out weighs the benighits. My first example is my father. My father never turned on a computer in his life and his buisness is doing fine. My father and his father has all of their records in a safe. One of my fathers friends had everything on his computer. When a virus hit it all of his files…	3	4		7
611	1	Dear @CAPS1 @CAPS2, I have @NUM1 reasons why computers effects have on people. First, computers are not good for your eyes. Second, the reason why people get on computers a lot. Third, there are so much games and places to go like myspace, facebook and even twitter and much more. Keep on reading so I could tell you all about my three reasons. First of all, computers are not good for your eyes bec…	4	5		9
612	1	In our socity computers have a big role. Some people think that this inhaces our socity and benefits the people in the @LOCATION1. Other people think computers are hurting the @CAPS1 citizens. I belive that computers can have our socity into the next and can inhance use to people. Comptores can benifit people by tracking hand-eye coordination give people the ability to learn about the world, and …	5	5		10
613	1	Dear @CAPS1, @CAPS2 people are using technology. A lot of them feel that it is helping and improving their learning ability, others disagree. I personally feel that computers are an advantage but also disadvantage. I say it can be an advantage because it is giving people a chance to experience above and beyond what they are learning. I say it is a disadvantage because a lot of people are on the c…	4	4		8
614	1	Dear @CAPS1, I am writing to you to inform you that I agree with the followings said on the writing prompt. First, I will be talking about how people use computer too much. Secondly, I would talk about people who talk online way too much. Lstly, I would say spending to much time on their computers. To start, people that use computers too much. First, people like to go on things such as myspace, s…	3	3		6
615	1	Computers should be for everyone! Dont you think?, I do. And here's how @CAPS1 gonna convince you. Computers can basically be called a gateway to learning. Positive effects that computers have on peole is that, it teaches hand-eye coordination, give people the ability to learn about faraway places, and even allow people to talk online with other people. These great qualities computers have for pe…	4	5		9
616	1	Dear Newspaper, People always believe that technology today such as computers are making more and more people lazy and not going out into the real world such as people who don't spend time with family, become very unfit, and also @CAPS1 websites and people you talk to can put you in harms way and you can get hurt. First, who wouldn't want to spend time with family and find out things that happend…	4	4		8
617	1	Dear @CAPS1 @CAPS2 @CAPS3, i do not believe that computers benefit society, I feel this way because I have heard that some experts are concerned that people are spending too much time on their computers and less time doing unproductive things. The main reason why I am against keeping computers around is because the people that use them the most are neglecting their families as well as their frien…	4	5		9
618	1	Dear @CAPS1: People are spending far to much time on computers. This go for children and adults alike. Just think about it anything you can do on a computer you can do without a computer. That and pepole need to spend mor time outside expiriencing nature. Lastly some bad things can be shown and can happen while online. I chalenge you to name one thing you can do on the computer that you can't do …	4	4		8
619	1	Dear local newspaper, @CAPS1 a society we have come very for regarding advancements and inventions. One invention has made a large impact in the world and still ceases to amaze… it's the computer. This piece of technology has so many benefits and positive effects on people that without it, everyone would be stupefied. For exomple, this device allows people to keep in touch using a common social n…	5	6		11
620	1	Dear @CAPS1 @CAPS2 @CAPS3, @CAPS4 you think computer have a positive or negative affect on people? I think it has a Positive affect. There are a few reasons for this. First, computers are used for education around the world. Second, it helps us connect with and meet new friends. Lastly, You can use a computer for world news. As you can see, those are just a few reasons. First, Computers are used …	3	4		7
621	1	Dear, @PERSON1 I think that computers are good for people it helps them find where their for like a good to people and also with '@CAPS1' to show a computer @CAPS2 you go to look for a jobs you have experence with computers to get a good paying job to be fliping biggers @CAPS2 you got older I know I had I got older I whow to be a starter in life I want to get normal life even than no is normal al…	4	4		8
622	1	Dear @CAPS1, don't you think that nature is better than spending way too much time in the computer? Well, generally speaking, I think it is and i'll give you only three reasons why. First of all, it's about the obesity percentage in @LOCATION1. Second, you can spend a lot more time with your family. Finally, you can enjoy what nature has to offer. I think that the great outdoors is the way to go …	4	4		8
623	1	The people who are concerned about the bad on computers are right about a couple things, but good does come out of it like what is the miltary needs recruits for the army they can post up their ad on the computers that everyone will see, and what the people who drop out of school and they want a second chance they can appily for scholl online. My last reason is what those people who have a hard f…	3	3		6
624	1	There are many great things about computers. If we were to loose them then our lives would change dramatily. You can use computers for exercise then it is also up to the @CAPS3 on limits. Last it can save lives Computers are great, if we were to loose them. There would be no more internet. you would't be able to talk to friends on @CAPS1 or e-mail. Cell phone prices would go through the roof. We …	4	4		8
625	1	Wouldn't you agree that spending time on the computer takes away half of your life? Going on the computer can have a negative effect on you! Personally I think not going on the computer benefits you, @CAPS1's more time for your family, going outside, and staying healthy! Certainly going on the computer will mean less time for exercising. For example, lets say you went on the computer for an hour,…	5	6		11
626	1	Does computers have an effect on people? Do they have a good effect or bad effect. Dear Local Newspaper, I agree they have a good effect on people because you can learn from them, you can can look at maps if your leaving out the state there good to talk to people online, you can shop online. I don'@CAPS1 think adults spend too much time on computers than exercising I think kids mostly on the comp…	3	4		7
627	1	Dear local newspaper @CAPS1, I do agree that exercising,. I think that people exercising more, and spend time with family and friends. The issue to with is should more people sometime on their less time, exercising, enjoying nature, and interacting with family and friends should it be the other way around. The first reason why I think that people should spend more time exercising than on their co…	4	4		8
628	1	Dear @LOCATION1, @CAPS1 you imagine where the world would be without computers? Our daily lives would be dull and boring without new technology. Computers help society do various activities that would be impossible if we didn't have computers. They give us the ability to learn at home, connect with other people, and give a source of entertainment. From these reasons our lives because easy and con…	6	5		11
629	1	Dear @CAPS1, @CAPS2 the ages, technology has constantly been evolving and improving the way we think. From the first simple telephone in the @DATE1's to today's touch-screen iphone. From riding horses to riding extraordinary fast sports cars and hwlet trains. The advances in technology have proven the sky have the limit the invention of planes. We have even reached the moon and left our ! Compute…	5	6		11
630	1	Dear Newspaper, i am writing you this letter, about computers, in the hope that you will publish it. Over @NUM1 the people in @LOCATION1 has a computer, but are they really healthy? I don't believe computers are a good thing. People spend to much time on them & less time excirsing, enjoying nature & most of all, it's highly dangerous. I don't believe computers are a good thing because people don'…	4	4		8
631	1	Dear Newspaper People, I think that the effects that computers have on us are good. You should agree. One reason why you should agree is because computers are like teachers. For example, you can go on websites that teach you all kinds of things like math. Also you can go on cyber school or take college classes online. Another reason why you should agree with me is because on computers we can comm…	3	3		6
632	1	People using computers is a good way for them to talk with distant relatives or friends, learn keyboarding skills, and research about far-away places. First, the wonder ful technology that computers have is amazing. They can surf the web in milli-seconds. This benefits people because if you were doing a research paper on china, many search engines let you surf the web at blazing fast speed, and i…	5	5		10
633	1	Dear local newspaper, Computers have a good effect on people in our comunnite, from computers you can learn, talk to people from out of state or even out of the county, also you can learn hand eye cornation. Computer can help you earn in many ways one way you could learn from computers is students can go online and got information for their school projects by finding this information it can help …	4	4		8
634	1	Hi do you think that if you use the computers too much then you will not exercis and you will not enjoy the outside nature with talking and playing with your friends and family will do not because computers are need for over needs and one click can help lot of people and can save live and the more advances over technology become. We will all so advances like or help a person look for a need jod a…	2	3		5
635	1	Dear @CAPS1, @CAPS2 of late there has been controversy of how Computers affect people's lives. I believe that the effects on people negative. My main reasons of this argument are. The persons health their the users well being. Did you know that over @PERCENT1 of kids and teens are obese @NUM1 computers can contribute to this statistic. If a person is eating unhealthy but sizing. They can still be…	5	5		10
636	1	Dear local newspaper, I feel that computers are very useful to society. For example, millions of people and companies and small buisnesses require the use of computers in order to optimally run their buisness. Everyone who uses computers on a daily basis can confirm that they are very useful. In fact, computers are so useful, some schools are starting to notice. I hightly reccomend that you get a…	4	5		9
637	1	Dear, To who it @MONTH1 concer, I am writing this to inform about how the ocmputers benefits society. I think computers aren't that great because people use certain websites. People use @CAPS1 messaging and its also a way getting connected to others. I also think that some people ae addicted because you can search someone or @CAPS5. You find top websites that maybe inapropriate for users who use …	4	4		8
638	1	Dear @CAPS1 times, I am writing in regards to the article recently writen in your newspaper on computors. I believe that they are a vital part of the world today because; you can find information for protect or article in far less time then searching through books, you can get important news updates and entertainment is only a click away. My first reason was at the information on the internet. Sa…	4	4		8
639	1	Dear @CAPS1, @CAPS2 has come to my attention that people are spending to much time on computers, and I agree because people spend so much time on computers that @CAPS2 gets addicting, people don’t get enough exersize, and eyesite gots worse. So please keep reading my letter and I will tell you the side effects of the computer. Most of all @CAPS2 gets really adicting for a lot of people that they …	3	3		6
640	1	Dear, I strongly believe that computers are great. There are a-lot of great things you can do on the computers. A-lot of people are saying that computers have bad effects on people, like not getting enough exercise and spending time with your family. I do not agree with that because say you have family in a different town, city, or state. There is a website where you can webcam people from all ov…	4	3		7
641	1	My opinion is that people spend to much time on computers and don’t concentrate on their family. Another reason is that people will not do school work if their to concentrated on the computer. My third reason is people wont enjoy hanging out with there friends. Those are my reasons now let me explain them. First, people will be concentrated on the computer and not their family. They will be focus…	4	3		7
642	1	Dear @CAPS1 @CAPS2, I am writing a letter to you today because I have herd a complaint that and more people are using computers and getting less exsercise. These experts that are concerned also say people need to enjoy nature, and interact with family and friends more. These experts @MONTH1 be smart but they are wrong. I am going to tell you how they are wrong. My first example is that people tha…	4	4		8
643	1	Today more than @PERCENT1 of our population spends expensive amounts of time each day on the computer. I agree that having a computer in your home is benficial at time, but to me the disadvantages outway the advantages of spending to much time on a computer. Disadvantages such as cyber bullying, illegal websites, the criminals that use the internet to target days, and the interference that spendi…	5	5		10
644	1	Dear @CAPS1, I believe that computers can be a very good thing to implement in society. First of all, if people never used computers they would miss out on an immense opportunity to learn about the world around them. Also, with computers, people can communicate with people from across the world. If people use computers more often they'll probably develop the skills to pursue job opportunities on …	4	4		8
645	1	The computer effects peoplelife by taking them away from their family and have is @NUM1 reasons why the computer effect the people lives. @NUM2) They do not know what is happening outside. @NUM3) Their family @NUM1). Their job. Please listen to my reason why the computer effect people lives! My first reason their they don't know what happening out ide because they are to much busy on the computer…	4	4		8
646	1	Today in our society almost everyone uses computers weather @CAPS4 to do research, play games, or interact with others. These are all positive things. The schools across america are using computers from @NUM1 grade to online colledges. People benefit from computers by getting everything and anything done from them. @CAPS2 anyone who has a brain can relize that computers are a positive in todays s…	4	5		9
647	1	Dear @LOCATION1, I believe that computers benifit the society. Computers help use in many ways but the @NUM1 main reasons are they help us store important documents get better at or learn forein language and get information. So without further adue here is more extensive reasonings. First of all, computers help us store many documents without computers companies that involve autioning and many ot…	6	5		11
648	1	Dear @CAPS1 @CAPS2 @CAPS3, I think computers make a big role in monern cicity. For this reason I think that @CAPS4 should take the advantige that @CAPS4 have. @CAPS4 could do lots of things. @CAPS4 could use it for @CAPS7 related @CAPS6 @CAPS4 could use it for @CAPS5 @CAPS6. @CAPS4 could also chat online. @CAPS4 could use it for @CAPS7 related @CAPS6. Like homewrok and projects. @CAPS4 could use …	3	3		6
649	1	Dear Newspaper, In my opinion, I think computers do benefit society. One reason is because people can learn about new things, it makes life a little easier then it is, and lastly, people can meet new people while they're on the computer. First off, we can benefit from computers because we can learn new things. People can find places that they've never heard of, or they can see whats going on in t…	4	4		8
650	1	Dear @CAPS1 @CAPS2, @CAPS3 a world where no information could be saved for the whole world to observe a place with no communication with loved ones or friends; or a life with no possible way of learning of catastrophe's on the other end of the earth. Clearly, a life without computers is utter chaos. Computers provide education, and stay in contact with friends and family I'm sure our world greatl…	5	5		10
651	1	@ORGANIZATION1, @DATE1, people have been doing less exercise and not enjoying the great outdoors. They're some people that are having less family and friends times. I say its computers!" This machine is a great resource, but people are starting to get adicted to it. We need to reach a messgae to those people. Yesterday, I went to my local library and found @NUM1 computers in the library. All of t…	4	4		8
652	1	Dear Local newspaper, I agree that computers have an effect on people. It helps people learn hand-eye coordination, give people the ability to learn a far places and you can talk online with other people. Computers teach hand-eye coordination. As @CAPS1 grow up, they learn about letters of the alphabet and spelling. There are many online programs that teach @CAPS1 how to type. Once the @CAPS1 get…	5	4		9
653	1	@ORGANIZATION1, The computer to me is very beneficial. I say that because if wasn't @CAPS4 the computers we wouldn't have as much knowledge about other contries like we do now. Also because it's another source of communication. Another reason is, the computer helps kids get their work done faster. Hopefully after reading this you will think the same I do about computers. First the computer helps …	4	4		8
654	1	Dear to whom it @MONTH1 concern, @CAPS1 name is @PERSON1, and I feel computers are bad for society. Computers have been the big difference when comparing @NUM1 to @NUM2 centuries. People have come to rely too heavily on computers. The communication globally has not been very helpful and people are spending hours on their computers every day instead of exercising. On the whole I feel society would…	5	5		10
655	1	Dear local newspaper, I think computers are used way to much in this society! People spend more hours sitting the computer than exercising because people find it more thrilling spending more time with computers than trreadmills! People in this society think we are spending to much time on the computers, while others don't realize how long they've been staring at a screen for! I am one of those pe…	3	4		7
656	1	I believe that computers are a great help to society I believe this @CAPS3 when you don'@CAPS1 know something you could go on-line to look it up. Also if you are to sick or don'@CAPS1 have time to go out and buy things that you need from stores you can buy it on-line and have it @CAPS7 right to your door. My final reason is that computers can save paper buy having a lot of document on your comput…	4	5		9
657	1	The use of computers is great for everyone. Using a computer can help you learn about different people from around the world. Also you can have the ability to talk to people. With a computer you can also learn about places all over the @LOCATION1 and the world. With a computer everyone can learn about people all over. If you were going on a vacation to somewhere in @LOCATION2 you could learn abou…	5	4		9
658	1	@ORGANIZATION1, The delema over computers needs to be noticed. People need to relize computers are one of the greatest inventions we have in our time, but in my opinion people take that as an advantage and misuse them for purposes that they should not be used. Computers are not meant to be for playing games, or constently instent messaging. They are meant for learning purposes and for work or sch…	4	4		8
659	1	Dear @ORGANIZATION1, Computers are a great way to learn about the world and its people. Computers can teach people about things that are forien to them. Computers keep people intouch, all over the world. Computers also come in handy when something needs to be looked up right away. Computers are very helpful when it comes to learning. They can teach you things that most books cant, such as hand ey…	5	5		10
660	1	The topic that is on many minds in our country is, "Are computers beneficial, or harmful to our students?" @CAPS1 have evolved from dosktop computers, and before that, type writers, but have they gone too far? While the blank screen of a computer @MONTH1 distract some, the benefits defin out weigh the bads in a situation like this. Being able to have faster research, easier communicating and comp…	6	5		11
661	1	In present day, most people live on the computer. Whether if for work or pleasure, everyone uses a computer. In a recent study, researchers determined that an average person spends @NUM1 years of his or her life on the comptuer. Thats a total of @NUM1 years of life waste. Most kids spend all day on the computer on @CAPS1, facebook, @CAPS2, and youtube. They could be using that time to be around f…	4	4		8
662	1	Dear Newspaper, @CAPS1 you @MONTH1 know a lot of people now a days are constintly on the computer, and many people think it’s a problem. Well you should know the computer is helpful in many ways, such @CAPS1 learning, entertainment, and even weight. That is just a few out of the hundreds of different things there is to do. The computer can help you get in contact with realitives you haven't seen …	3	3		6
663	1	Dear Newspaper, @CAPS1 you see, owning a computer can effect you. Having a computer can make you have lazy behavier, can @CAPS2 you from being indoors, and can @CAPS2 you inside so you dont hang out with family and friends. Everyone loves having a computer, but have you ever thought what it can do to you? Spending all day or even half your day on the computer will make you lazy. When your lazy or…	4	4		8
664	1	Technology has been growing and changing rapidly. Just look at apples new @CAPS1, a desent rized touch screen computer. Computers have been rapidly changing too. But I think that @CAPS2 need to cut down on the use of electronics. Being one the computer for a long time and large amount of time can damage your eyesight, give you arthrightus and takes time @CAPS5 of exersizing; one of the thing manh…	4	5		9
665	1	I tink that a computer is a good idea because when people are online they like to talk to there family and see them by the video cam. When you dont want to go out or your just go online and pay us . Like would you like to be no because when you watching a movie that you like your be like oh " go clean your room" and you go like "oh wait this movie is good." The computer are the best system for go…	3	4		7
666	1	Dear @CAPS1 @ORGANIZATION2, I believe that computers have a positive affect on people who use them. Because they teach hand eye coordination, give us the ability to learn about far away people and places and allow us to chat online with people. @CAPS3 first reason of why I think computers have a positive affect on people is that they teach hand eye coordination. For example, we need to use our ha…	4	4		8
667	1	Dear, @CAPS1 paper @CAPS2 The computers we have do benefits our society, because it makes people smarter, it's a way to talk to people who live far from where you live, and it's a great way to do homework if you still in school. Having a computer is a great way to get you smarter.You could go on diffrent websites to help you learn what your stuck on in school. I remember the time I was having tro…	4	5		9
668	1	Dear @ORGANIZATION1, I understand the conterversies between having computers. Computers are the center of technology. I can't imagine a world without them. Though having a computer @MONTH1 cause children to play uneducational games, computers teach more and help children as well. I know for your company, having no computer would be a nightmare. It gives education to not only children, but adults …	5	5		10
669	1	@ORGANIZATION1, I am writing this letter to inform you about the Use of computers. Computers can be fun and interesting, But, people are spending to much time on the computer. @CAPS3 opinion is you should spend time interacting with people in your society, your family, and friends. I also think that @CAPS2 is easy to get addicted to the computer, I should @CAPS1 I was a person that spent @CAPS3 t…	4	4		8
670	1	Some people believe that computers are a positive effect to people, but its positive because it rots you brain. I think that computer is a waste of time and is an excuse for you to not spend time with you family as to go outside and enjoy nature. This is why computer time should be reduced and family time increased. Absolutley, computers is the type of things that can kill brain cells if you spen…	4	4		8
671	1	Dear @CAPS1 @CAPS2 I felt shoeked to see that there are people that beileve that computers don't benefit society and after hearing that I felt compelled to share my opinions. They help socitey. They help us communicate, do important thing have fun. Computers help us communicate in many ways. We all want to talk to our freinds, but we can not be with our freidns all the time, so there is she inter…	4	4		8
672	1	Dear whomever it @MONTH1 concern, @CAPS1 name is @CAPS2 @CAPS3 and I think that the effects that computers have on people is not good. I think this for a few different reasons. Those reasons are that because of them noboby goes out, people; especially students loose penmanship skills, and people loose their desire to do normal everyday things. They make us lazy!! Because of computers people don't…	4	5		9
673	1	Dear local newspaper, @CAPS1 my opinion on this is that people do use computer's a lot! Some people don’t care about exercising, or enjoying nature, maybe people dont even have friends so they spent a lot of there time on the computer because they have no life or maybe they just go on websites that are addictive. For example @CAPS2.com, people/kids have one of those? They chat with friends or may…	3	3		6
674	1	Dear @CAPS1 of @ORGANIZATION1, @CAPS2 you think our excersizing and being in nature is becoming less and less? I don't think so in my opinion. I think computers is a positive effect because it can help you connect with other people from different parts of the world. Learn different stuff or how to's to make life easier. Be in-touch with far-away relatives. First of all, I believe computers is a p…	4	4		8
675	1	Would you ever think that a computer can take to much time or keep you from doing lots of things. Does using a computer mess up your life in some ways I would say no. The computer is common life everybody needs it or uses it in some way of form. People need it because they look a news when they could not catch it on @CAPS1 so they go to the amazing technoliga. We have witch is the @CAPS2.C of lap…	4	4		8
676	1	Dear @CAPS1, I feel like computers are good for you in a lot of ways. Like computers sometimes keep kids out of the street so they wont get in trouble. The computer has a lot of games you ran play on so it would keep you doing something. Computers also have something called microsoft and microsoft is something that help you do writing projects and things like that. Computers help a lot of people …	4	4		8
677	1	Dear @LOCATION1 press, I believe that computers have a terrible impact on society, the reason I believe this is true is that kids can go "braindead" as some people call it. Also kids can get obese witch is already a greatly growing process. The last reason is that kids get bad eye sight from it. The first reason I believe that computers have a bad impact on our society is that all kids do is sit …	4	4		8
678	1	Dear local newspaper, I think people are spending to much time on the compture an these are my reasons, Less time exercising, an enjoying nature and interacting with friends an family. My reason is less time exercising people are to busy on the computer playing games an talking to other ones. Dont you think you should be outside doing some exercising like running around or playing sports instead …	4	4		8
679	1	Could you live a day without a computer? I talk to my friends everyday on the @CAPS1. I learn about current events that I wouldn't know without a computer. A computer also helps me through my daily life. I acknowledge that I should get outside and meet up with my friends, but sometimes when its raining or snowing I just want to talk to them online. Another great thing about talking online is that…	4	4		8
680	1	Dear @CAPS1 man, @CAPS2 would you want people to be on a computer all day doing nothing? How would you feel if no one was out getting excrise, and no one was using the playgrounds, parks and beachs. Everyone will be sitting at home on there nice new fanny computers. When you really do think about how much time people spend doing nothing, just sitting around, @CAPS2 would a computer solve that pro…	5	4		9
681	1	Dear @CAPS1, @CAPS2 I am going to inform you that more and more people are using computers then spending time with their family. I agree with the effects computer haves on people, because one it allows us to access information, two it allows us to interact with people. And three because it helps us updated on what is happening in sports or everything. My first reason why we should use computers i…	4	4		8
682	1	With more and more people using computers. I think that this does not benifit society. I think this because mere cases of suicide are from online bullying, people get @CAPS2 addicted that they don’t exercize and become obeast, and because it is bad for the environment. Now more than ever before people are bulling. But not just showing kids around like they use to. Now the bullies found a new way,…	5	6		11
683	1	Do you ever have time to read? Do you ever spend time with your family? Or do you ever have time to go outside? Well, if you don't, it's because you spend to much time on the computer. Computers are bad for society. And I will show you why. There are many great activities you can do such as reading a book. Instead of reading on the computer, read a novel, you can ask your parents to drive you to …	5	5		10
684	1	Dear Newspaper, @CAPS1 has come to my attention that there is an ongoing debate about the issue stating that not everyone agrees that computers benefit society. I can't understand why. Computers present many oppurtunities for people. They allow for people to communicate with each other, they allow people to research topics in a simpler way, and they teach hand-eye coordination. This is why I agre…	4	4		8
685	1	In this modernized world computers are key. They offer many benefits that enclude communication, enterntainment, and an education. These benefits have positive effects on people throughout the world and are why I support the advances in technology. Communication is a large benifit with computers. Whether you are keeping in touch with friends or organizing business meetings computer offer a large …	4	4		8
686	1	Dear local newspaper, I would like to speak upon the topic of the effects that computers have on people. My opion on this topic is that computers do have an effect on people. Most people while surfing the internet don't keep track of time. What I mean when I say most people lose track of time is that, they try to keep track of the time but while on the web something @MONTH1 pop that catches their…	5	4		9
687	1	Computers are a good benefit to society they you to talk to people give different for you the the latest updates. First they allow you to chat with friends they allow you to message anytime you want. You can talk to people the faraway you lose. For example your friend live the other side of the globe you an your computer and message so you can still talk to them all the time. Also when your bored…	4	4		8
688	1	Dear newspaper editor, With all due respect to anyone that thinks the computer doesn't benefit society, I strongly disagree. Yes, there are many people that neglect other activities to be on the comuter, and yes, the computer is an invention that a lot of people depend on, but the computer is also an invention that we can benefit from in many positive ways. For example, @CAPS1' @PERSON1, a hip-ho…	4	5		9
689	1	Suppose you have a family member that you have not seen in a long time and you dont have enough money to visit them because they live to far? Or you are injured or sick and you have nothing to do, so you decide to just browse the internet and you actually learn some interesting things like what new organism has scientist found out or something in history you've never known before? Amazingly, the …	4	4		8
690	1	Dear @LOCATION1 @CAPS1, I believe that computers do benefit society. People are able to read, shop, and play online. This makes life easier for many people. Buying books that you would like to read can get expensive. With the internet, people are able to read almost any book right on their computer. In a recent survey, it was found that people who read books online save an additional @MONEY1 a ye…	5	4		9
691	1	My opinion on the effects computer have on people. A good effect that computer have on people that it teaches them how to have good hand-eye coordination @CAPS1 if they work as a doctor on anything that needs it that would help them do better in their jobs. Another reason why computers have good effects on people it let them chat with their famile memebers case if your family went to a whole new …	3	3		6
692	1	I don't think that computers is the most positive effect. Because most computer's are not like that the computers are not the smartest but it does help you when you need to do something like a project when you have to look for pictures and when you need help with math you can use the calculator on the computer but the computer does not help you on all your subject's the computer only help's you o…	3	3		6
693	1	@ORGANIZATION1, In ones opinion about computers and what they can do to benefit society these days. Ones opinion about what the effects that computers have or people are that they can benefit us in many ways for example they can communicate with people around the world for example many people @MONTH1 have friends or family that live in another state or country computers can help us communicate wi…	4	4		8
694	1	Dear @LOCATION1, I believe that computers benefit society very much. I believe so fo various reasons that I will state through out this passage. Although sometimes people spend too much time on computer it doesn't mean computers are bad for society it just means people need to learn to spend their time wisely. Overall I think computers have a positive effect on society. One reason I am for comput…	4	4		8
695	1	Dear Local Newspaper, I think computers have a positive effect on people. The reasons for my answer is that there are many homework helper websites, the computer helps you learn about places you've never been to, and you can even interact with people all around the world. These are my three reasons on why I think computers have a positive effect on people. First, I think computers have a positive…	5	4		9
696	1	Dear editor of The @CAPS1, I believe that computers are good ideas for our community. If the library's closed and a students needs information, you can look it upon the internet. Also, you can talk with your friends if your phones not working. Computers can help people learn about the latest news if the television is getting pixecl. First of all, computers can help with research alot. Let's say i…	4	4		8
697	1	Fairfield @CAPS1 @CAPS2 computers have a bad effect on people? Many people say "yes" and many say "no." @CAPS3 a matter of fact, computers @CAPS2 have a bad effect. People are very easily distracted on computers, it wastes time, and it causes stress. Many kids who @CAPS2 there homework on computers are very easily distracted. With computers come the internet, and with the internet comes games and…	4	4		8
698	1	Dear who it @MONTH1 concern, I think that computers are very affective but then again they are not because would you rather have your kids on the computer or lets say some children smoke and some hang out in the streets to much yeah it does do a lot affect to them. In my predictionI say computers are very addictive but then again it really isn't because there are some people who really don't like…	3	3		6
699	1	Dear @CAPS1 Society: Computers are perhaps one of the greatest improvements to our societies advancement in knowledge in the past few decades. These gems of future, are like a human being; they have their own mind and can figure out answers to all problems. People all around the world use them, from @LOCATION5 to @LOCATION4, to @LOCATION2 to @LOCATION1, they are being used. People from ages of sc…	6	6		12
700	1	Dear Newspaper; I bileve that computers are good for our society. There are maney resons as to why I beleve this. One reson is that it makes life easior, it also helps us understand what is going on in our lives today. If we didn't have computers how would we talk with people without phones and spred news. Computers make life easior by maney ways. For example, if you needed a docters permition to…	4	4		8
701	1	@ORGANIZATION2, Technology has developed majorly these past decades. It has helped mankind so much from buildings to new inventions. These is how ever a growing concern about whether it's beneficital or not? People become more lazier because of the many things you could do with it. I think that it benefits us all. We have learned many things from it. The computer shows what man kind is capable of…	4	4		8
702	1	My opinion about the effects of computers is that computers do help you but people should not us the computer to lot because people should exercise, interacting with family and enjoy nature. Exercising is more important than a computers because it will make you health, you will not be sick so much. Interacting with family is more important than a computers because the @MONTH1 help you have friend…	3	3		6
703	1	Dear local Newspaper I believe that computers are a great help to society I will explain my thoughts and ideas to you. I hope you agree with me after reading this. For starters, I would like to say that my first subject is communication, computers allow us to talk to everyday folks or folks that are around the world! There are many ways to talk, text, speech, and webcam, and it is not like you ca…	4	4		8
704	1	Dear @CAPS1, I thick this is a good idea because you can play games and talk to family or frends and lisen to music. My first reason is playing games. When you are bored and theres nothing to do all you can do is go on the computer and play all kinds of games like cars, shoting, arcade games to. You can do all this if you are bored or if you just want to go on the computer. My seacond reason is t…	3	4		7
705	1	What is more fun, stairing at a blank computer screen all day, or spending the day out in beutifull nature with your friends and family? Well, if you don't know, I do. I took a survey at my school with the same exact question and @PERCENT2 of the kids said that hanging out with friends and family is much more than spending all of your time on the computer, and there are three reasons why they sai…	4	4		8
706	1	Computers have a positive effect on people. Computers can help people learn about news in the world, places and people. Computers can also help people communicate with each other. Computers can also teach hand-eye cordination. People who support advances in technology, believe computers have a positive effect on people. Without computers people could not learn new things. On a computer you can le…	5	5		10
707	1	Dear Local Newspaper, I'm writing to you because I believe that people in the @LOCATION1 over use computers these days. I think that instead of home on your lazy and playing farmville and pets on facebook you should get out more. I think that you should @CAPS8 the gym and work out you should @CAPS8 out to the park or have family fun night with your kids (@CAPS1 you have any) The last thing I thin…	4	4		8
708	1	Dear @CAPS1, Computers are an amazing advantage to use in this modern day and age. They are easy to learn how to use, you can connect with old friends, and even learn by going to an online school or college they offer. Computers are amazing advancement and this is why you should use one. Who doesn't like computers? They are easy to learn how to use and are in a variety of forms. Almost every coll…	4	5		9
709	1	Dear Newspaper, @NUM1 percents of jobs @CAPS9 day use computers. The invention of computers have change our world in a positive way. Our society needs @CAPS1. @CAPS1 help our world @CAPS9 by teaching about faraway places and their cultures, uniting our world with new techniques of talking and helping workers to have a better job. Let's go on. "@CAPS1 is the best electronic tool created by the wor…	5	5		10
710	1	Dear local newspaper, Are computers a bad thing? Certainyly not! They can be distracting but in a enlighting way. How? Computers give you extra knowledge, you can connect with people and if you think they take away exercise, they do not, they can actually help exercise! My first reason that computers are a positive device to have is they can give you extra knowledge. That is great for the brain! …	6	5		11
711	1	Dear editor, Have you ever stopped and asked yourself which was more important? Of course I can be talking about anything, but what about computers verses family, friends, nature, your own health etc. Well, I ask myself that quite often, and I feel that it's so much more worth it to be with family and friends than to be infront of a computer. There is so much more that I can tell you, and just af…	5	5		10
712	1	Dear Local Newspaper, @CAPS1 you think computer have good or bad effects on people? It has been bought to @CAPS10 mind that people fight about @CAPS3 computers to @CAPS2 a doubt I think that computers have a positive on people. @CAPS10 think arguments are people find ability in talk online with other people and help with school work. First of all computers gieve in ability to learn about faraway …	4	5		9
713	1	Dear, local news time editor using a @CAPS1 daily has a positive effect on people, wouldn't you agree? People should use a @CAPS1 more often. I think everyone should have at least one or two computers in their house, they were invented for a reason. Computers allow you to interact with friends and family, help you with school work and, I guarantee that you will have a good time using a @CAPS1 by …	5	5		10
714	1	How much of your free time daily to you spend on the computer? It is proven that people too to fifteen years old spend an average of @NUM1 - @NUM2 hours of their free time on a computer. People age sixteen to forty-eight spend @NUM1 - @NUM4 hours of free time daily on their computer. Too much time on the computer can interfere with physical activities, social time, and health issues. Computers ha…	4	5		9
715	1	Dear local newspaper I support the advances in technology. I am going to tell @NUM1 thinks way. One is on a rainy day. I don’t think you are going to go out an play in the rain so you could go on the computer and play games. Talk to friends. Or you could use the computer for school work or for work. Say that you have to look something up for school and you can't get to the liebery, but you have a…	4	4		8
716	1	Dear @CAPS1, Everyone love computers right? Those computers can help us with anything. They also give people facts about faraway places. And not only that but if you have someone that live's away, you can chat with them online! What would this world be with no computers. First of all, I would like to talk about how computer can help us with anything. Computers can give us picture of places, you c…	5	4		9
717	1	Dear @CAPS1 @CAPS2, I understand that there has been somethings going on with computers. People think they're good. People they're bad. Other people just don't care. People just don't understand the present day. Society is a whole lot different then when parents were kids. People just don't get modern day society. I'm going to tell you the advantages and disadvantages to computers. There are a lo…	4	4		8
718	1	Dear @ORGANIZATION1, A regular day for a person, with a computer, includes at least three hours using the computer per day. Today, people, especially teens, spend their precious hours wasting time on sites like facebook, myspace @CAPS1 and more! Just think about it, just sitting in a chair with your eyes gluded to the computer when you could be exercising, spending time with family and friends or…	5	5		10
719	1	Dear local newspaper, I believe that computers have a positive effect on people because it teaches hand-eye coordiantion. You can also learn about different people and places. But it also allows us to communicate with the people online. Computers have a positive effect on people because it teaches hand-eye coordination. Because it's rely important to have hand-eye. And when your out in the world …	3	4		7
720	1	Dear Local Newspaper, I am writing to you about the use of computers and how they are bad for society. With people getting less exercise, not enjoying nature, and having less interactions they are doing the world more bad than good. Almost everyone has a computer and it gets used more and more and it is just taking away a great time to go be active outside. First, exercise is a very important par…	5	5		10
721	1	Dear local newspaper, it has came to @CAPS2 attention that many people do not agree if computers have a beneficial or bad affect on those who use them. In @CAPS2 oppinion they are not beneficial. First when on the computer people have less time to exercise. Also, computers don't always have approprate sites. Finally, people have less time to interact with family and friends. I believe for these r…	5	4		9
722	1	Dear @CAPS1 in @CAPS2, Computers are one of the world's best discoveries today. For one, they help in our educational processes. They also help connect people from all over the world in little time and are a neccesity in science research. Overall, computers are the best thing that has ever happened to mankind. First and foremost our children today are already struggling in their educational syste…	5	5		10
723	1	Dear @CAPS1 @CAPS2, I would like to notify your business that computers benefit society. Computers allow people to talk to friends and family, they are important resources for many jobs as well as school work, and they allow people to learn and store information. Computers are one of the biggest advances we have in technology. First and foremost, computers allow people to talk to friends and fami…	5	5		10
724	1	@ORGANIZATION1, @PERCENT1 of people in the world use computers one time in their lives. Wether it's looking up information, sightseeing, or clothing with friends people are on the computer. They use their computers for work and games @CAPS1 children use the computer to learn. Some scientists suggest computers improve your hand-eye coordination, while others think it makes people smarter because t…	4	4		8
725	1	I think that computers have great affects on people. Computers are a good way to @CAPS1 intouch with people, @CAPS2 online, @CAPS3 jobs, and @CAPS3 information on @CAPS4 facts. Computers might not be good exercise @CAPS5 you but at helps you in life and it also keeps you organised @CAPS5 example it keeps files @CAPS5 buisneses and @CAPS5 people that are in the music industry computers makes beats…	3	3		6
726	1	Dear the @ORGANIZATION1, @PERSON1 studied that @PERCENT1 of people believe computers have a positive effec on people. You can stay in touch with realtives. Also you can entertain you over long trips. Computers have positive effects on people. Computers let you stay in otuch with realtives keep up with friens and are a good of entertainment. If you have distant realtives you can keep in touch. Vid…	5	5		10
727	1	Dear Newspaper, I think that the effects are okay as long as we get off the computers and go outside and see some friends and get some exercise. Computers let us not just talk to each other but it also lets us challenge each other on games without hurting each other it could even stop all ways all at once because we could challenge other countries in war games without killing real living people. …	3	3		6
728	1	Dear local newspaper did you know that the average person spends @NUM1 hours and @NUM2 minutes a day on the computer? This is why I think that people are spending ton much time on computers. If people spent less time on computers they would exersice more, be outdoors more and spend more time with their family and freind. If people were to spend less time out computers than they would exersize mor…	4	4		8
729	1	Dear local newspaper, I think that computers are a great thing to have. For instance they are entertaining, they have communication, and they help make designs. My first reason is that computer are entertaning. I hate to go look at nature. But I love to play videogames on my computer. I still get my exercise though, because I go out and play basketball then play on my computer. The computers are …	3	4		7
730	1	Dear Newspaper, The invention of the computer has made a great impact on society today. Although many people would look upon computers on a negative note, the computer allows us to do essential task needed in everyday life. Many people feel that the applications on a computer are @CAPS1 keeps us away from doing other productive activities, but the applications a computer holds is neccessary for m…	5	5		10
731	1	Dear Readers, I believe that Computers do good in our country and have a positive affect too people. This is because it saves paper sending emails and you save money too, also you can learn new things about different countrys like @LOCATION1, and lastly you can iteract with people you know and talk to them and use technowlogy to your advantage. These are a few reasons why computers have positive …	4	4		8
732	1	Dear @CAPS1, I do not think people use the computer to much. I think this because some use them for work, some use them for school, and some use it to talk to family or friends that are not so close to them. Firstly, most buinesses need computers to keep the buisnesses up and running. Like were my mom works she needs the computer for pay roll, inventory, e-mailing the works about jobs, and to loo…	4	5		9
733	1	Honestly, I totally and absolutely believe that child internet use should be cut down in the @LOCATION2, because of many reasons. And here are just a few of them. First of all, the internet can make people very obese, for example, if your friend was going to a walk to your house, but then decided to @CAPS1 you instead, he is probably not getting a lot of exercise. As a matter of fact, the leading…	4	4		8
734	1	Dear newspaper, This year my school and a cop come into my school and tell me and my peers about the dangers of online. This has made me believe that computors are not beneficial. Computors are not beneficial because they enforce bad habits. Plus, websites and some applications are dangerous. Also, they are very addictive. Computors have a bad effect on people. To begin, computors enforce bad hab…	5	5		10
735	1	As you can see, technology these days is always getting more and more advanced. It seems as if there is a new invention that atracts many people to buy all the time. One electronic that has been useful in so many ways to people are the computers. Many think to much time is spent on this, but then I think about how much it's benefiting. Computers can tell you pretty much anything you need to know,…	5	4		9
736	1	Dear @CAPS1, @CAPS2 I understand your one trying to decide whether or not computers are bad for people. I for one thing that computers are turning our society anti-social, we are becoming obese, and there is alot of cyber bullying that happens via computers. You can learn about all this and more if read on. @CAPS2 a stated earlier computers many problems in @LOCATION1's social lives. You see @CAP…	5	5		10
737	1	Dear (Newspaper), This is a very controversial topic. I am discussing. But on this one, I must say I agree with the experts when they say computers have a negative effect on people. It ruins their social lives, and other bad things. If you spend all your time on the computer, you get no exercise, no fresh air, and you will not get to experience the rest of the world. Not recieving your daily exer…	4	4		8
738	1	Dear local newspaper, I feel very strong about my opinion of what effects computers have on people as in it helps others communicate with one another, give people info about different types of things, and make people smarter. To me that sounds like something with a positive effect, would you say? First of all, as some people say it doesnt let you interact with family members. Yes it truely does y…	3	3		6
739	1	Dear @CAPS1, I'm writing to you today about computers I believe that computers can teach you things such as, hand-eye coordination and how that, can open job doors for you. Also you can socialize as well as study with this device. My first reason being socialization. i think that this is a good way to socialize due to the many options. one example would be facebook. This is a social website that …	5	4		9
740	1	Dear @CAPS1 @CAPS2, I think that children are spending to much time on the computer for the wrong reasons. I say this because all young children and teenagers want to do is get on to @CAPS3 and @CAPS4 all day instead of reaserching and things like that. I have three reason's why I think going on the computer for the wrong reasons instead of exercising, enjoying nature and interacting with family …	4	4		8
741	1	Dear @CAPS1, Technology such as computer is proven to have a positive effect on people. Computers teach you hand eye coordination, they give you the ability to learn about far away places, and allow you to communicate with others online. Technology is continuing to grow, and it is becoming to impact our lives more and more each day. One way that computers benifit society is that they teach you ha…	4	4		8
742	1	Dear @CAPS1, @CAPS2 are not bad for society. They actually can be quite good for people. Computers allow us to talk with people online. They can help us in school and give information we need to do things in life. People think they are bad, but all you have to do is look a little deeper and you will find the good in @CAPS7. @CAPS5 people use a @CAPS2, <@PERCENT2@NUM1> of the time @CAPS7 is to tal…	5	5		10
743	1	To use computors, or not to. That is the question. Hundreds of millions of people use computors in their daily life today, but some believe that using computors does not benefit society. It is my firm beleif that they do. Computors provide entertainment, a way to interact with people, and a nearly endless expand of knowledge. Without them, we would quickly find life to be much harder and less fun…	5	5		10
744	1	Dear @LOCATION1, I @CAPS1 believe that using computers has a benefit to the community. I believe this because using computers helps with research, jobs, and staying in town with people. First and foremost, the use of computers will tribute to better research. Most @CAPS2 dont have textbooks about @CAPS3 or @CAPS4 at home with them so they rely on the internet. When @PERSON2 gave the class a parke…	5	4		9
745	1	Dear @STATE1's newspaper editors I have recently read an atical that was talking about how experts are concerned that people are spending way too much time on their computers. Well I agree with them. I strongly belive that computers are tacking time away from you exercising enjoying nature and even interacting with family and friends. Well if you look at teen's this day and how more and more are …	5	4		9
746	1	Dear @PERSON1, I'm sending you this letter on the behalf of the people that spend way too much time on computers. Some people @MONTH1 say that you learn different cultures and interact with new people everyday. The truth is that a computer doesn't help you; in fact it hurts you. By spending all day on the computer you will get fat, lose great experiences on the outside and miss out on life. As a …	4	4		8
747	1	Dear newpapers journalist, People shouldn't have computers. Computers have a negative effect on most people. The @LOCATION1 has The highest number of obese citizens in the world. A lot of people spend their day sitting in front of a computer and work. Then they go home and go on their own computers instead of going for a walk or a bike ride. Some people like to look at photos of nature or birds o…	4	4		8
748	1	@ORGANIZATION1, I would like to tell you computers are very helpful in our society today. Have you ever needed to know something about a state or a place that brought up nig news & you needed to get it? Were did you turn to? I know not a book, but to the computer. Without it how were you going to get your info. I think computers are benefitial to our society because it can help you learn and it c…	4	4		8
749	1	Dear Local Newspaper, Have you ever forgot the book you needed for homework? Did you ever miss the newest episode of your favorite show? Well, all these things and more can be solved by using the computer. The computer gives us all the things we need. Whether that's information, games, or online friend chatting websites. The computer is necessary for our society today. Countless times I was in de…	5	5		10
750	1	Yes, I agree with the concern that expert have. I say this because its true people get on the computer for a long time and forget about their family, there is also all kinds of danger online, and lastly your brain is not getting enough work out. Don't you think all of this is true? Well, then if you still don't believe me I'll prove it to you. First, people get addicted to the computer they forge…	4	4		8
751	1	I would like to state on my behalf that I do not agree that computers are good for society. There are three reasons why I do not agree. Many people will not enjoy the outdoors, @CAPS1 people will spend @CAPS1 there time on the computer, and a lot of people will gain wheight to inactivity. When you sit on a computer you dont get off of for a while, why, because you are haveing fun. when you are ha…	4	4		8
752	1	In my opinion I think that computers have nothing to do with people having lack of exercise or sleep. I think it is all the persons decision to be on the computer as long as they want. The person on the computer obviously does not care if they sleep or not. When people are on the computer I think they dont play as much and start to get fat but that its their decision. Also when the time comes the…	3	4		7
753	1	Dear, local newspaper I agree with @CAPS1 that computers are not good because of different reasons such as putting a person's health in danger for not excersicing much or making people spend more time on a computer than interact with family & friends and sadly also it causes people to change there attitudes and ways of being. But if you wanna hear more than you will just have to read on. There ar…	4	4		8
754	1	You need to gather information for a project you're presenting in school, but how are you going to find aout about your topic quickly and easily? Most people will turn to one of the most commonly used piece of technology in the @LOCATION1, the computer. The computer is used for quick and easy research, interacting and communicating with friends and for personal entertainment. Some peol argue that…	5	4		9
755	1	Dear local newspaper, I strongly believe that computers have a great and beneficial affect on society. They have @CAPS4 many features. options, and abilities to use! Would you really try to prevent your child, friends, and families from using such an amazing invention that helps us every day? The computer can help others communicate, help educate you, and even prepare you for the future. One grea…	4	5		9
756	1	Dear local Newspaper, I am writing this to let you know that many people are spending to much time on computors rather than enjoying nature. People say advances in technology believe that computers have an effect on people in such a way of saying. Many people showed on as is say can use the computers but to remember to think about nature what nice things it has in store for us. Im going to saying…	4	4		8
757	1	Dear @CAPS1, @CAPS2 experts are concerned about today's population's computer usage. With this I agre, as many children and adults are counted and labeled as obese, or overweigt. Technology has advanced as enough to having machines do everyday tasks, proving how lazy some @CAPS3 are now-a-days. People sit at home standing at a computer screen, forgetting about spending time exercising, enjoying n…	4	5		9
758	1	Dear @CAPS1, I belive that people are spending to much time one computors. I belive this and I have @CAPS7 reasons why. @CAPS2 first reason is that people waste money on it. Also every thing they get from the computer you get from book. And finaly @CAPS2 reason is because of the "@CAPS8 crises." @CAPS2 first reason for say that people spend to much time on the computer is that people waste two mu…	4	4		8
759	1	Dear @CAPS1 @CAPS2, I have heard the concern of many scientists about computers. Computers have brought us into the @DATE1 and have improved our society but they are harming our childrens health and education. Because of computers, children and adults around the world are spending less time with family and friends, they are not enjoying athletic activities and they are having health problems. Bec…	6	4		10
760	1	Computers are great, they can help you with anything you need. You can shop on then, pay bills, even book a flight to go on vacation, but people are spending too much time on them. They should only spend a certain amount of time on them and not all day. Many people are spending more than enough time on the computer People ran often stay on the computer for hours and not even relize it, they stay …	4	5		9
761	1	Dear local newspaper, Computers are a usefull tool when doing a school report or something to that effect but, @CAPS2 we really need thoes computers. When using a computer for a school project @CAPS3 can be a hassel. One of many problems people are fased with while using a computer are freazing, when doing a project and your computer frezz's @CAPS3 can be verry time consumming. Another problem is…	4	4		8
762	1	Computers. They are an amazing marvel of science that greatly benefits man-kind today. But computers can be good or bad depending on how you use them. Homework can be made easier, connecting with others is easier, and entertainment like @CAPS1 and video games are a click away. On the otherhand, Computers can be distracting, addicting, and tiring. It is important to know the pros and cons of compu…	5	5		10
763	1	To the Local Newspaper, Computers have a heavy impact on, todays society. People depend on them a lot but same people disagree. I think that computers have a positive affect on people. Computers are very entertaining. They can help find long lost friend and keep in contact with them. Plus they can be helpful with homework. Please proceed on reading to see as why I chose these resons. Firstly, com…	4	4		8
764	1	Dear local Newspaper, To my understanding computers have been putting a bad effect on people of all ages. In my opinion staying on the computer all day can cause you to miss out on outdoor activities. Also if you sit on a chair all day, honestly what will happen to you? You will become less active. In past experiences I have learned that if you get interested in computer game it will come very ad…	5	4		9
765	1	Dear editor, I beleve that people should have computers, The resons are it dosen't take @NUM1 days to email. You can learn about faraway places. Also you can talk to people around the world. After looking at these detail most people are likly to agree. Firstly it dosent take @NUM1 days to email you can email someone and it takes five seconds to get to the other person. While regular mail takes @N…	4	3		7
766	1	Dear @CAPS1, Have you ever used a computer to do anything besides buisness? Well if not then when you are not busy you should try it. The effects computers have on people is that it's a lot of fun to go on and play, helpful with mostly anything, and you can find just about anything from websites on clothing to maps to the store location. There are three reasons why you should agree with me and th…	4	4		8
767	1	Dear Newspaper @CAPS1, @CAPS2 opion in thig is that, computer are used all the time. People use them to talk to friends and family online. People also use computers for home work online. And the last rason I say computer are used is just for fun stuff game you can play. I use the computer to look how @CAPS2 teams are doing. Now on to more about why. Computers are good for society, because people …	4	4		8
768	1	Dear @CAPS1 @CAPS2 @CAPS3, I strongly sudjest that people should spend more time away from the computer. Instead they should be doing more exercise, doing more outdoor activity's, and most importantly spending more time with family and friend's. I think the best way to get everyone to agree with me is to write a passage to explain why I think that people should spend more time away from the compu…	4	4		8
769	1	Dear @ORGANIZATION1 newspaper, I firmly believe that computers do have a positive benefits on society. These advancements in technology can only enrich peoples lives. One way computer help is that students can do their school work online and see their teachers pages. Another great thing about computers is that whenever people need information or details on any place or things have can count on th…	5	5		10
770	1	Dear Readers, I understand some people are concerned that people spend too much time on the computer and that it is bad. I disagree, computers can help keep family members that live far away in touch. You can also see pictures of things that you cant see everyday. Finally, it helps your school work. I know a family that has a son fighting in the @LOCATION1. He brought his laptop with him so he wa…	4	4		8
771	1	Computers are very important, I don’t know anyone who does not need one. But some people say that it distracts you from exercising, enjoying nature, and interacting with family and friend. Do I agree? No I disagree with this situation because computers are a modern day tech that people use. They say it distracts you from interacting with family and friends but a computer is the number one way to …	5	4		9
772	1	Dear @CAPS1 @CAPS2, @CAPS3 computers hold exclusive inofrmation, I do not believe the have a good effect on people. The majority of students today crowd around a computer while they can be taking care of their body. Such as excersising or just going outside. People need to enjoy the wonders of nature instead of sitting on a computer. Not only will computers impact people, but it @MONTH1 also impa…	5	5		10
773	1	The effects of computers to people are that adults and kids are getting way more attention then they need to. The first reason why is that most spend their time social networking. The others are either buying things or playing games. Some of the people that are on the computers are wasting too much time being tech-saavy. It's other ways people can spend their time like biking or taking a brisk wa…	4	4		8
774	1	Did you know that computers are the number @NUM1 selling electronic device in the world? I think that computers are only making our soceity a smarter and more inteligent place. Also computers help old time friends and family keep in touch. Finnaly I think they are helping are society because computers teach great hand-eye coordination. Studies have shown that @PERCENT1 of the people growing up wi…	4	4		8
775	1	Dear @ORGANIZATION1, @CAPS1 that use computers is a good thing. I state this because the web has many things to do. For example, facebook, twitter, and myspace are all social sites. Also there are video sites such as youtube. Plus @CAPS1 learn how to type fast. Social network sites are good for @CAPS1. Teens got to talk to each other, make new friends, and post what they want. For example, twitte…	3	4		7
776	1	Yes, I do think that we should continue useing computers because it helps us stay in contact with other countries around the world, it forms a balance, and it also makes life simpler. First of all, computers help us stay in contact with the other countries around the world. Without computers we would not be able to @CAPS1 or evan video message other countries about important events. Sencond, we h…	3	4		7
777	1	Dear @LOCATION1, Computers are a neccessity to life. They benefit not only the community but the whole world! They provide education for anyone who has access to the internet. Secondly, it's a form of communication. Also, computers can be fun and entertaining. As you know, education is one of the most important things in anyone's life. Where would we be without a computer to help? Think about how…	5	5		10
778	1	Dear Local Newspaper, I don't know if I am understanding correctly but are you honestly thinking about not advancing technology? Quickly rethink that because that @MONTH1 just be the worst mistake you could ever make computers can tech hand-ey coordination, they can also give you very useful knowledge. Lastly, computers help us stay close to our family and friends. Fisrt off, about @PERCENT1 of p…	5	4		9
779	1	Dear local newspaper, Too much technology! Computers have a negative effect on people. First, our country needs to exercise more, and not just sit around, second, we aren't spending enough time caring for our environment. And third, we are losing the ability to communicate with the people around us. Our country has problems with being overweight. Most people blame it on fast food, but it's also b…	4	4		8
780	1	More and more people are using computers on a daily basis, but I do not agree that this benefits our society. People are spending too much time on computers and less time exercising and healthy. Also people using computers are spending less time with family and friends. As people use computers more they are spending less time excersising and staying healthy. Profesor @PERSON1 has done a study sho…	5	4		9
781	1	Dear @PERSON1 the editor of the @LOCATION1 citizen, @CAPS1 has been brought to my attention from some people around @LOCATION1 that computers and technology are bad for us. I have also heard that people believe in the tecnology. So, the reason why I'm writing today is about this issue is to put my beliefs out there. I believe that this new technology is effecting our daily exercising, playing out…	5	5		10
782	1	Dear I think computers greatly benefit society, and advance technology. They provide knowledge in a click, and entertainment after a long day out work or school. Not only that, but people have found long-lasting careers because of the invention of the computer. So obviously, computers are a great influence on society. Do you want to find out when major legue baseball first came to be? Or maybe yo…	6	5		11
783	1	Dear Local Newspaper, @CAPS1 of all I would like to say that I love your story and puzzels in your paper and I think I have a story you guys can use. It's about people that is addicted to computers. I guess you guys wondering about what I mean about addicition to computers. Well im going to give you three reason about this. My @CAPS1 reason is people isn't spending a lot of time with there family…	3	4		7
784	1	Lies! The computers we use in society do not harm us in any way! They are a huge step forward for mankind and only benefit our lives. They benefit us greatly for the following reasons: computers are a source of knowledge, computers can aid the advertizment and buissness of many workplaces, and they are a very helpful and easy way to communicate with someone across the street or across the ocean. …	5	5		10
785	1	Dear local newspaper, @PERCENT1 of @CAPS1 own computer. This illustrates that computers must have an positive effect on people if most people own them. I believe computers do have a positive effect on people because it gives you the ability to talk to other people online, learn about new things, and gives you hand eye coordination. My first reason why I believe computers have a positive effect on…	4	4		8
786	1	Can you imagine how difficult life would be without a computer? I can I believe computers are helpful. Computers help us do research they keep us connected with friends and family and they are required to be used at some @CAPS1. The internet is a easy way to do research. All you have to do is search what you want information on and millions of articles will be at the click of mouse. Using the int…	4	4		8
787	1	Dear @ORGANIZATION1, In my opinion, spending too much time online has negative effect on society. People aren't getting a full social experience when they talk on email, facebook and twitter. Being on such sites has taken up time that could be spent in other areas, such as family, friends and school. They aren't being able to enjoy the outdoors and being able to exercise. Though online activity c…	4	4		8
788	1	Dear local newspaper, I disagree with the affects that computers have on kids. Computers lets kids do what they want and They dont have to travel far to see certin things. Like if you wanted to see the @LOCATION1's @CAPS1 your not just going to get a plane and fly there when you could get pics and information right on the computer in a couple minutes. Its good if you want to see it in person but …	4	4		8
789	1	Dear local newspaper, @CAPS1 stand on this hole computers thing is that it is becoming a big issues because people are spending all there time in books instead of comuitateing with friends and family, exercising, or injoying nature. Just like the expert then tinker siad in his book called @CAPS2 by computers "To much time on the computers and not the rackemed saven hours outsiad can make you very…	3	4		7
790	1	Wouldn't you say that having a computer in your house is helpful? It provides useful information to everyone. It can be used for personal use, such as for talking to friends. If there is a child in the house they might have to search something up on the internet for school. If you need directions to a place or you want to find out more about a specific person, a computer can help you. If you have…	5	4		9
791	1	@ORGANIZATION1, my name is @PERSON1 and i just want to tell you that we should stop using computers because we get no exercise, we barely go outside and we don't even or talks to our friends or family any more. Local newspaper i think that we should have computer but not because many people aren't doing anything. Many people aren't exercising because their taking on facebook or playing games. Man…	4	4		8
792	1	Computers are good for school uses, skills, and just for fun. Computers are a good source to have, now that is just my opinion. But, I think computers are mostly for pre-teens and teenagers. Adults mostly use them for business. The fun uses that the computer provides are @CAPS1, @CAPS2, @CAPS3, etc. @CAPS1 is one of the most popular chat groups on the internet, @CAPS2 is another popular chat grou…	4	4		8
793	1	Dear @CAPS1, I believe that computers have a very positive effect on people. Now as technology keeps advancing there are many educational options online, you can now interact with people without physically being with them and you can play games that will enrich your lives. Firstly, I believe that computers offer a wide variety of educational options. On the internet alone you can view your school…	5	6		11
794	1	Do you love technology? More and more people in this world are using so much technology and especialy computers. But not everyone agrees that this benefit society. But I do. Because it can glue people the ability to learn about anything they want to learn. Then it can give a better communication to others that lives farther away from you. My last reason is this technology can be a good way of pro…	4	4		8
795	1	To whom it @MONTH1 concern: I think computers have a great effect on people. Computers are useful for homework, it allows you to keep in touch with out of state family, you can also look up direction and information to a place. Computers are good for last minute situations. Computers are very useful for homework because when you type a report it looks more professial. While you type a report you …	4	4		8
796	1	Isn't it great getting a refreshing when your outside? Wouldn't you experiences the rush of jumping into the crashing waves of the @LOCATION1 instead of sitting inside, gazing at pictures of the @LOCATION1? You might think that computers are helping society today, but you are wrong. The human race has survived over hundreds of years without computers and we can survive hundreds more. Computers ar…	4	4		8
797	1	Dear @CAPS1 post, Computers are an advance in technology, in a good way. They do benifit are society grately. Its a way that family members can keep in touch, it makes your life easier booking a flight and keeping a flight and tastly they help kids with school work. They can bring people together. Firstly, they are a great way to keep in touch. In my own expierence I have a brother at college and…	5	5		10
798	1	I walked into my living room one night and saw my mom on the computer. I thought to myself "she is always on that computer, doesn't she work to do?". I said to my mom "I think we should have an hour two of the computer each night, or not have one at all." I told her that I think computers are a bad choice because you don't know who is on the internet and is trying to talk to you. Also, it gets in…	5	4		9
799	1	Dear @CAPS1 or @ORGANIZATION2, local paper @CAPS2 @CAPS1 or @ORGANIZATION2 edioter of local @CAPS4 paper. I'm writing a letter to tell you about the effect of computer on people in a society. I think that computers help society learn and helps people to talks to others around the world. Computer help society learn about faraway areas of the world, to learn about the history of an area, and to stu…	4	4		8
800	1	Dear Newspaper, People use computers in their everyday lifes, & having computers has become customary to many people throughout the @LOCATION1. We go on computers for research, writing papers, or just for pure entertainment, in all these ways computers are very helpful. But, like all good things, too much computer time can be harmful. Sure they provide our lives with knowledge, info on the outsid…	5	5		10
801	1	Dear Newspaper people, @CAPS1 you might heard on the @ORGANIZATION1 new, more and more people thing computers are the benefits of society. I personally agree with them. I think that theyare making people missing out of new things, missing out of meeting new people, and looking out on exercize. Time flys by fast. Things can fly over your head and you might not notice them. Have you ever ben on a c…	4	5		9
802	1	Dear local newspaper, The question that everyone is asking is do computers benefit to society. I used to think they didn't benefit to society but now I think they do. I think this because, one good place to get information, two we live in a technological advanced society, and three you can keep in touch with people that are at the other side of the world. so do computers really benefit to our soc…	4	4		8
803	1	Dear @CAPS1 @CAPS2, I think that computers do not benefit society. They do more bad than good in my opinion. People aren't on the computer to research people. They are on to check @CAPS3, @CAPS4, @CAPS5. They need to get outside and see the outside world, people should interact with family and friends. Humans that have to much on time on their hands. So their bored maybe they will make a @CAPS3 a…	3	3		6
804	1	Dear Local Newspaper, The effects computers have an people are not good. They can cause many problems in your life. When your on a computer, are you running? No, your just sitting there; using the computer involves very little movement. You need to be jumping around, dancing, walking with your friends, something! You can gain a lot of weight by sitting down and using the computer all day. Another…	4	4		8
805	1	School, family, and sports is @CAPS5 my always tells me. Kids now a days live on the computer. @PERCENT1 of students get out of school and go straight to the computer. Students should spend more time with their families, they should exercise more, and lastly focus more on their grades in school. My initial reason why I agree is because most kids never spend time with their families. All kids like…	4	5		9
806	1	Dear @CAPS1, @CAPS2 opinion about computers is good. I think that they can help people with what they need. People can also also contact other people. All computers are helpful and not always something negative when someone uses it. Computers help teachers, students, employees, and parents. They aren't always for just helping. Computers can also be used for amusement. Games, music, and videos are…	3	3		6
807	1	Computers. An achievement @MONEY1 technology and science that improve all @MONEY1 our lives. They let you explore the world in one click and chat with your friends. What could be wrong with that? I'll tell you. I belive that computers are ruining our society. Now don't get me wrong, I like them, but they can be bad. People get on and never get off, you never no who it is your chating with online,…	6	5		11
808	1	Hello @CAPS1 @CAPS2, @CAPS3 you think computers are having a great effect on people? Well, I sure @CAPS3 think using a computer has a great effect on people. I say this because, people are probably waisting a full day on those facebook, myspace gol websites, looking up diffenitions for words, directions to places etc. If you think about it, this effect on people can ruin their eye-site, and socia…	4	3		7
809	1	Dear The @CAPS1 @CAPS2 @CAPS3, Computers do not benefit society. They make people antisocial, unhealthy, and do bad things. The internet is very addictive. I use to spend three hours online everyday. I did not get any exersice at all. Also, I was incouraged to eat unhealthy snacks while online. This made me very unhealthy I gained nine pounds in one week. Now, I have dietbeaties. I can't enjoy th…	4	5		9
810	1	Dear @LOCATION1 Newspaper, I belive that computers have a very positive effect on people. Computers can help kids with homework. Computers also let people learn new things. You can even communication with friends. There are many great uses for a computer. Kids have lots of homework and without computers it would be nearly impossible to finish it all. At @ORGANIZATION1, students recieve a project …	4	4		8
811	1	Dear, @CAPS1 @CAPS2 @CAPS3 computers are useful they have a negative affect on people. Due to the advance in computers many people do not go outside as much anymore. People are so busy with computers that they dont even spend quality time with their friends and family anymore. Obesity is also a big issue. Computers are ruining peoples expierence with the great outdoors. Many peope, mostly kids st…	4	4		8
812	1	some people learn about far away places, getting the latest up-dates on important news, and making sloppy work and hand writing seem nice neat. All those thing are some positive benefits people have computers. People all over use computers to research other places computers provide photographs of the place he/she is researching. For example: I remember when I had a social studies project on the @…	4	4		8
813	1	Dear local newspaper, @CAPS1 you know any child or teen between the age of eight and seventeen who doesn't live to go on the computer? Well myspace, facebook and aim is like a online hangout. Kids every where log on and don't log out unless the parent of the child makes them. I firmly belive that computers have major effect on people, my three reasons are people don't have the exersise, they dont…	4	4		8
814	1	Dear @CAPS1, I dont think that computers are something that people should be using @NUM1. Computers have something to them where somehow the become addictive. From the people who are gaining weight every day because the sit on the computer and chat all day. Then there are those terrible people on the internet who disguise themselfs so they look like a @NUM2 year old boy when there really a year o…	4	4		8
815	1	Dear Newspaper, Computers today have a negative effect on people. The valuable time of getting daily exercise is reduced, you will not see your family enough and some of the costs are outrageous! Owning a computer is surely not a good idea. is sitting around all day your idea of a workout? Having a computer would be very bad for your physical lifestyle. Clicking a mouse & typing away are only mov…	5	5		10
816	1	Dear @CAPS1 @CAPS2, I am a student at @ORGANIZATION3 middle school in @CAPS3 @CAPS4 @CAPS5 @CAPS6 recently you produced an article about computers where good or bad people I write today to say that computers are beneficial to people everywhere. This is true because computers help people with things hand eye coordination to learning advances to our schools finally it helps people communicate with …	5	4		9
817	1	Dear @ORGANIZATION1, A resent concern has built up among experts that computers @MONTH1 have negitive affects on the society. I do not agree with this. Computers ease life, teach you about faraway places and people, and finaly you can chat with others. I belive computers can only benifit a society. As previously mentioned, computers ease the hassels of life. With computers you are able to plan yo…	6	6		12
818	1	Dear @CAPS1, @CAPS2 you think computers are bad for society. It came to my attention that many people are concerned that computers are not very good in my opinion I think computers are They help typeing skills. Computers are also very helpful with and crofing pictures, and they make it to find information. First of all, computer are very helpful with typing skills. Other people doesn't use comput…	4	4		8
819	1	Some experts are concerned that people are spending too much time on their computers and less time exercising, enjoying nature, and interacting with family and friends. I think oposite though. I think this way because you @MONTH1 have to look up something on the computer one day. Some jobs you have to apply by computer. Another thing is a computer allows you to talk online with other people. The …	4	4		8
820	1	Dear @ORGANIZATION1, @CAPS1 name is @CAPS2 @CAPS3 and I want to tell you why I'm a little bit against computers theres a lot of things you can do in the world, visit places, and go on cruise ships. First I would like to tell about the things you can do you can play basketball, handball, hang with your friends. Also you take your car and go out into a morning drive feel the breeze. Next I would li…	2	3		5
821	1	Dear Local Newspaper, I beleive, myself if, that computers are extreemly important to our society in this day and age. Computers help people talk with people. Online, and keep in touch with family and friends. Secondly, I think that computers are important is because they help with learning, even online schooling. Lastly, computers just help for the need of entertainment for people. Computers are…	5	4		9
822	1	I think that you can never spend enuf time on the computer it feel there is no bad effet computors can have on you they only improve your life is why. For one thing if you need to find out a important fact date or time. You can just look it up on the computor. The internt is a never ending sorce of knolage and you can learn just about any thing that you need to know just by searching it on the co…	4	4		8
823	1	Some experts are concerned about people using computers and not enjoying nature and going outside. In my opinion people should use the computers but not a lot. It's @CAPS1 to use the computer to chat with freinds, search some stuff you never seen. I say this because some people get addicted to computer games, or talking to your freinds the whole day. Next reason is to go outside, you can enjoy mo…	4	4		8
824	1	Dear editor, I hear you are looking for your citizens opinion in if computers are bad or good. @CAPS1 opinion is computers are bad. I think computers are bad in three ways and I want to express them to your and hopefully persuade you into going towards @CAPS1 side. Smell nice out to day. I can smell flowers, the grass, and many more, @CAPS1 first reason why computers are bad is if you use the com…	4	5		9
825	1	Dear local @CAPS1, I think that computers are good for people to have. My first reason is kids might have to write an eassy for school. My second reason is kid might have to look important things up. My third reason is kids might have e-mails. My first reason is kids might have to write an eassy for school. Teachers mostly perfor to have the kids typ their eassys. When kids write eassy's they hav…	3	3		6
826	1	Dear @CAPS1, @CAPS2 a student of the local middle school technology is utilized to the fullest. Computers have helped us write essays more efficiently & complete research assignments. However, personally I feel that this constant usage of computers has a negative impact on people. Firstly, computers hinder interpersonal connections. @CAPS4, @ORGANIZATION1 help keep in touch with old college buddi…	5	5		10
827	1	I think computers have a postitive affect on people. Computers are very important to society. You can still interact with Your Family and friends either in @CAPS1 chat or @CAPS2. Computer are also helpful for applying for @CAPS3 like you can look for @CAPS3 you like. You can do @CAPS5 exciseses and useful for @CAPS5 essays. If you have a laptop you can bring it anywhere you want you don't have co…	3	3		6
828	1	Dear @CAPS1, Computers have been an incredible help to many people as they advance in knowlege. But, many people do not think about the negative affects of computers. Computers make research easier to find, and they organize data well and quickly. Computers make comunication easy, but there are many negative affects as well as positive. Chat rooms on computers are a great way to communicate quick…	4	5		9
829	1	Computers are an amazing technology to life. It'@CAPS1 amazing because the computer helps lots of people and jobs. The people it helps are kids in school to look up an area they need to find for a question on a worksheet. Also the jobs it helps us the police, @CAPS1.W.A.T and the @ORGANIZATION1. It helps the police and @CAPS1.W.A.T to find where people are and where they'll be. The @ORGANIZATION1…	4	4		8
830	1	Dear @ORGANIZATION1, Computers have a positive impact on people. Although people aren't outside being active, computers still benefit in a good way. Computers teach hand-eye coordination they're convient and you can interact online with diffrent types of people. Surely, computers teach hand-eye coordination. There are many website on the internet that teach kids to type. Typing helps kids learn t…	5	5		10
831	1	I belive having computers in a household is a good idea. They can play games, learn, talk and many more. Here are my three reasons having a computer is a good thing. Having a computer is great to play games! There are so many varieties to choose from. There are card games, board games, even @NUM1 games! You can play solo, but it might be more fun and easyier to bring some friends along for the ri…	4	4		8
832	1	Dear editor, computers are good for people because it really helps with they work and home work and other stuff.	1	1		2
833	1	Dear Local Newspaper, Are you spending all your precious time on a computer? On the computer your probably wasting every second searching or playing games. You shoudn't spend alot of time on the computer it will just wash away your brain. You shoudn't go on computers for a long time because instead you should be exercising, enjoying nature and interacting with people. First of all, spending too m…	5	4		9
834	1	Dear @CAPS1 @CAPS2 @CAPS3 @CAPS4, The average teenager spends @NUM1 hours on a computer daily! People spend too much time on their computers. They don't exercise as much nowadays. Also, they don't enjoy all the wonderful nature the has to offer. Most importantly, people who spend too much time on the computer don't see their family and friends. These are the reasons why people shouldn't spend so …	5	5		10
835	1	When your were a kid, did your parents let you play all day on the computer? Well my parents don't let me and I think thats not fair. I think it's not fair because being on the computer has a lot of benefits, like teaching you hand-eye cordination. Another advantage is that when your on the computer you can chat with people through webcams. Also with a computer you can do homework assignments for…	5	5		10
836	1	Dear local newspaper @CAPS1 I think that kid's should be alowed to go on here computers. So they can talk to there relitives across. The @CAPS5 @CAPS2 they want to. I have family members in @LOCATION1. I talk to them evry day because I have a laptop and they say that. I have relitives in @LOCATION3 I belive them because I have there email. They told me about my mother living in @LOCATION2. So I a…	4	4		8
837	1	Dear, @ORGANIZATION1 the big rectangular shaped black or white box with lights and beeps, the compter was a smart idea,! But why do you ask,? i'll show you. This device can teach you a new language, skype can let you talk to @CAPS1 on the web or on phone!, (but you still have to pay @MONEY1.) you can surf the web or have a laugh on youtube, who needs to go out and buy stuff when on ebay or amazon…	4	4		8
838	1	Dear Newspaper writers, I belev that difrent web sites have difrent effeks on people. For exam pull @ORGANIZATION1 has news about what is going on in the world. Other websites all difrent types of games on it could be bad for some people because some of the games are not vary apropreit. Most edicatinal web sites are ment fo help people learn. One person can learn so much with a computer. You can …	2	3		5
839	1	Computers are one of the best advances in technology ever made. Not only are computers fun but they're also very beneficial to society. First off, comptuers are great way to communicate with other people whether it's instant-messageing, email, video-messaging, or services like @ORGANIZATION1. @DATE1, Computers offer many learning opportunities. There are thousands or websites with information abo…	5	5		10
840	1	Dear @CAPS1 @CAPS2, I agree that computers do have a positive effect on people. I agree, because being on the computer teaches you hand-eye coordination, helps people learn about faraway places and people, and allows people to talk to other people. By being on the computer it helps teach people hand-eye coordination. So the computer help with hand- eye coordination by using the mouse and keyboard…	4	4		8
841	1	Dear local Newspaper, Computers don't take exercising, enjoying nature, and no interacting with friends and family away from you. Your family can sey time limits on the computer if they think your. Spending to much time on it. If you have time limits then people will have a certin time they go on and off of the computer. For example a child is on the computer @NUM1 and you can't get them off, tim…	3	4		7
842	1	@CAPS1. The computer is a wonderful thing! However the effects it has on people can be bad. Think of it this way, it has magnetic forces that pull people to it and keep them @CAPS3 for hours. These magnetic forces keep people from exercising, stops them from spending time with family and friends and most importantly if they aren't being careful they can get into some cyber danger. I spoke with th…	4	4		8
843	1	Alot of people would disagree that computers are benefiting people. But I think that computers are exremely helpful because they are a good way to learn, they are fun to use, and it's also a goodway to talk to old friends. I know there are some people who are on computers alot more than they should but still computers are very helpful. Computers are a very good way to learn because on a computer …	4	4		8
844	1	Dear @CAPS1 local @CAPS2, I think that computers are on positive effect on people. @CAPS6 you think that there positive on people? Well I'll give you @NUM1 reasons why you should say "@CAPS8" @NUM2) teaches hand-eye coordination @NUM3) abiliy to learn and get your @CAPS3 online @NUM1) you can talk to people all of the world. These are @CAPS1 @NUM1 reasons. @CAPS1 first reason is hand-eye coordina…	4	4		8
845	1	Dear @LOCATION1, @CAPS1 everybody relizes, technology is getting more advanced every single day. That is a good thing and could help people with everyday problems like @CAPS19, getting an answer to a problem, and @ORGANIZATION1, @CAPS2 work. The more advanced Computers become, the more advanced People are. To start, Computers can help People comunicate just imagine someone on the other side of th…	5	5		10
846	1	Dear local newspaper, I have heard about this issue concerning people are on their computer to much. In my opinion, i think that people should not spend so much time on the computer for several reasons. There are the reasons to why I think that people should less time on the internet, and more outdoors. One reason to why I think that people should spend less time on the computer and more times ou…	4	4		8
847	1	@ORGANIZATION1, @CAPS1 not advance in technology?" asks four year old @PERSON2. There are countless reasons, people are spending way too much time on the technology we have already such as the computer. @CAPS9 of wasting time on this device, people arent excersicing, enjoying nature, and spending quality time with their friends and family. When you are on the computer for one hour, how many calor…	6	6		12
848	1	Computers are very helpful in many of ways. I believe that computers can a very great needed affect on you. @CAPS5 can cause you to @CAPS1, @CAPS2 and cheap @CAPS3. The computer can @CAPS1 you in many interesting ways. The fast wat @CAPS5 can @CAPS1 is @CAPS4 helping other plan @CAPS4 vacations by money to them. Also @CAPS5 can @CAPS1 by know how to do diffrent things like @CAPS6 if you get lost …	3	3		6
849	1	Dear, Local @ORGANIZATION1 paper I do think that computers benefit society, because if a student needs to write a report europe their going to weell. A computer to give the quier accesible information is do there project at home. Computers are great ways to meet people online so that you stay social and not. They also teach hand-eye-cordination. So you eyes are beter their seeing nothing. I also …	3	4		7
850	1	Dear Local Newspaper, Have you ever thought about how computers effect human beings? The impacts? The results? The education? I believe that computers have a positive effect on people. Computers allow people to talk with others online, have the ability to educate in certain areas, and teach hand-eye coordination. Who says the only way to contact or communicate with someone is through letters or t…	5	5		10
851	1	@ORGANIZATION1, @CAPS1 studies have been conducted over the past few years, and they show that people of all ages spend @PERCENT1 of their free time on the computers. This is becoming a problem all over our state and country. Computers are consuming the lives of everyone. An anonymous source claims that they use their computer to contact old friends. A study shows that phone usage has gone down b…	5	4		9
852	1	@ORGANIZATION1, With the recent development @MONEY1 technology in todays society I know that there is a lot @MONEY1 controversy with computers. Many people believe that computers are positive towards our society. While others disagree. I feel that technology can be both good and bad. Technology provides great advancements in our world. But people experience less @MONEY1 the outside world when the…	5	5		10
853	1	Dear local news paper, Computers are powerful machines in our world. Most people east, sleep, and drink computer. Thats when those people are forty and live with there mom, for the most part of computer are used by teenagers and buiness workers. Computers are a tool that need to be used in an everyday life. We all know and remembe when we were "sick" just so we could go to the office with mom or …	4	5		9
854	1	My opinion is that the more that we stay on the computer. The more we get lazy. One reason that I say this is because, a computer is a big handy person in reality. Second reason is, people stay in the house sitting down on the computer other than exercising. The third reason is, people just sit in the house, and an't enjoy fresh air with their loved ones. First, the reason why I say a computer is…	3	5		8
855	1	Dear @CAPS1 @CAPS2, Computers have both negative and positive affects on people. Many people before us went through everyday life without them. Although there are many good affects that computers have on people, the negative affect's outnumber them by far. For example, generations have lived and died without computers and it didn't affect them. Not only that but many children and adults in this c…	4	4		8
856	1	When you are using technology usually it is work related. A computer is used for work to write essays, make power points, and research, when people use them for facebook, myspace, @CAPS1, and other chat live oovoo and websites it is more for their pleasure. I only go on facebook when I am checking my schedule for hockey, most kids use it for talk. Then there is oovoo & online video chat used for …	5	5		10
857	1	Dear @CAPS1 @CAPS2 Newspaper, Have you ever wanted to see your @CAPS3 that lives across the country? Well computers can do that. Ther re positive in effecting people in more ways, such as letteing people communicate with family or friends from across the world or letting everything be easy to find what they @CAPS4 many people are people isolate and keeping them from talking to family / friends I …	4	4		8
858	1	@ORGANIZATION1, I believe that we should tell the people of @LOCATION1 about the dangers of using computers too much. For example people who use the computer constently spend less time doing anything else in general. Also the longer you stay on the more you use it, and this habit forms a addiction, which might be hard to break. Finally people who always play video games on computers begin to lose…	5	4		9
859	1	The innovation of computers was a great leap into discovery. Unfortunately, the negative aspects of this magnificent invention detract from the novelty. With the computer came a plague of not exercising and a disinterest in, perhaps even an inabilty to enjoy nature. On top of this destruction of the mind, this monster is the cruel cause of many declining relationships for who has time for friends…	6	6		12
860	1	Dear @CAPS1, More and more people do use computers, but it is not a bad thing. Student come home from school tired, bored, and doesn't want to go outside and exercise. Students would rather go on the computer. When students go on the computer they can chat thier friends, listen to music, or learn about distant places. Firstly, students would chat their friends on the computer. When it is winter, …	4	4		8
861	1	Dear Newspaper, I know the debate on wether computers benifit soscity is greatly debated but to me the answer is odvious. The internet is an extreamly useful invention, used in all schools and is only inconvient when misused. I'm not saying that its @PERCENT1 nessary for every house to contain one, but that its a luxay most people have. The computer and internet combination is probally one of the…	4	4		8
862	1	Dear @PERSON1 editor, I think that the computers have both positive and negative effects, but more positive. For example, when people get home from work or school, they immedlatly go on the computer, to check email, do work, or to play games. I think that it's good to connect with friends and learn about the far away nature and people that we cant see, but too much of it will be bad. I know it wi…	4	4		8
863	1	Dear @CAPS1, @CAPS2 are very dangerous to the modern day socity and how we are connected to them. So I belive that these atroshish things should bery well be disposed of. There are good reasons of thinking such a thought that is in this time with such an eviormetal breakdwon we need to get close to nature while it's still here. Next today our interaction is very low when if your talking about act…	4	6		10
864	1	Dear Readers, @CAPS1 has come to my attention that there is a debate on whether or not computers benefit society. This issue is debatable but really I think that computers are not helping the big picture. I don't think that they benefit our health or social actions because computers keep us inside when we could be out. Everyday when I come home from school, I find myself going straight inside and…	5	5		10
865	1	Dear Local Newspaper, I am writing a letter to you to explain why I think computers are not good to have. My three supporting reasons are that if you are on the computer all the time there's a chance that you might gain weight and becom obese. You would rather be on the computer than to hang out with your family, and lastly you won't have any friends to talk to. Please read on to hear my story. F…	4	4		8
866	1	Dear, Local Newspaper, In my opinion computers are everything, They provide with so many things for you to do like chess, listening to music, and even downloading you favorite movies. First of all, computers are a great source of communication because if you have a long distance relative that lives in @LOCATION1 then you can talk to them online. You can do this through via email. Instant message,…	3	4		7
867	1	I think that computers have a bad effect on people. I think that because of many reasons and I will tell you some of these reasons. One reason would be not get exercise going on the computer all day, you will only get worse. Say if you were @NUM1 years old and when computers come out you bought one and went on it every day instead of being fit. Then if you have no exersize then you will get bigge…	4	4		8
868	1	@ORGANIZATION1, ore and more people use computers @DATE1, but this is not necessarily a good thing. Spendign too mcuh time on computers affects your activity level. Also. Kids are now staying up later on the compute, in turn lowering grades. Finally, spending too much time on the computer decrease the amount of time spent with friends and family. Firstly, spending too much time on the computer af…	6	6		12
869	1	In my opinion computer ars benefit with the socient here are my s reasons, I can talk wit my friends, I can do my homework, or I can do olner things in the computer to. First reasons, I can talk with my friends or I can talk with my family on facebook or myspace o his on msn or I can se my family in the camera msn the camera is allot of help with me because lik my family is in @LOCATION1 I chat w…	3	3		6
870	1	Computers are a nice item to have but they are bad if you don't know how to control your time. Many people @CAPS3 days don’t get enough exercise and the lack of healthy people is costing the @CAPS1 tax payers millions. Also, people aren't enjoying life as much as they would if they didn't use a computers all of the time and thier are many people who have completely cut themselves off frfom their …	4	5		9
871	1	Dear, Newspaper In my mind the computer benifits us in many different ways. Computers are entertaining, computers help us with education, and the heath/safty purposes are fantastic. People love entertainment. Computers are very fun. At electronic stores computer games are sold. These games are usally good. Instead of having games that are bad for the brain most compuer games are not. My friend @P…	5	5		10
872	1	Dear @CAPS1 or @CAPS2 The purpose of this letter is about how computers have changed our lives for the better. They have improved our society. Changed our way of life and have made things easier. I am a firm beliver that computer were one of the greatest invention of all time. Computers have had a very vital and positive impact on society. For example, education has vastly expanded since the comp…	4	4		8
873	1	Dear @CAPS1 @CAPS2, I think that having a computer is a very positive. I know that teenagers are on the computer a lot, but if it really bother the parents, why do they have computers in their houses? @CAPS3, I can tell you @NUM1 reason why. They are good sources of information, its a good way to talk with your friends and it gives you information about places that you might not know about. Prima…	5	4		9
874	1	Almost every family has access to a computer. They have become a part of life and a way to be a part of life outside of your house, even if you have to stay at home. Computers are a source of vast knowledge from millions of sources. They have already caused exponential advancement. Overall, computers have a positive effect. on a rainy day, @NUM1 students will spend time on their computers. out of…	6	6		12
875	1	Dear @ORGANIZATION1, The use of computer benefits society due to the possitive affect on people. Such as good hand-eye coordination, ability to learn about far away places and people as well as being able to talk online with family and friends. Did you know that teenagers who use computers often when compared to those who don't, have increased test scores? This is because they are able to look so…	5	6		11
876	1	Dear local newspaper, I think your wrong!!. I totally disagree with this letter. People need computers to do research. Also helps us keep in contact with others. Another thing is @CAPS1 can get anything needed. First, @CAPS1 need computer. @CAPS1 need computer to help us with research. Instead of picking up a book you can go online. It's faster and easier. Also, You can look up information on any…	4	4		8
877	1	Dear editor, I believe that computers are an important part of modern life and proves itself to be available because everyday. Many times we don't even think about using computers, it just becomes a part of our dayly routine. We use computers everyday in many ways, sometimes to stay intouch with a far away friend learn about and experience faraway places, or @MONTH1 be ever to practice hand eye c…	6	5		11
878	1	I think using the computer is great. You should heed my advice, people should be useing computers. Computers are an exelent way to comunicate. People can connect with others from all over the world. My dad moved to brazil so we have ben communicating via, @CAPS1-mail, @CAPS2, and even facebook. It’s the easyest and cheapest way to comunicate. If I call someone from a different country it would co…	4	5		9
879	1	Dear @CAPS1, @CAPS2 do you think is the best technology made so far? Computer! They are the best technology because you can do anything on the computer. My friends say computers are one @ORGANIZATION1 the best technology because the internet can help a lot @ORGANIZATION1 things like if you have research paper. Research has proven that computers are a positive effect on people. My mom says compute…	4	4		8
880	1	Dear, Local Newspaper, @CAPS1 @PERCENT2 of the people would agree that computers are useful and by having them they help ability to learn about faw away place. They also, allow people to talk to other people online. Lastly, computers are importat @CAPS2 people that work with them. there are many reasons why I believe that computers benefit our society. Do you know that computers give people the a…	5	5		10
881	1	Dear Newspaper, @CAPS1 being able to find the information of anything with only one hand. Computers benefit people because the can talk online with others. Also people have the advantage of learning about faraway places. Lastly you are able to find lots of information quickly and easily. Computers do benefit society. Furthermore, with computures people can talk online with others easily. All @ORG…	4	4		8
882	1	Dear @CAPS1, @CAPS2 people use computers more? No they @CAPS2 not use computers more. Computers have many benefits to society but it also have many negitive effects on people who use them. People are spending more time on computers and less than exercising, enjoying nature, and interacting with family and friends. First, people spend less time exercising. Most athletes have to stay fit and health…	5	4		9
883	1	@ORGANIZATION1, In @DATE1, more and more of the newest technology is being brought out to the public. Computers, @CAPS1-bars, telephones, and more are getting the most hi-tech softwares and machinery to @CAPS8 some of the most meraculous things happen. There is a cell-phone that allows you to turn of you lights in your house from thousands of miles today. This technology can be the best thing tha…	5	4		9
884	1	Dear local newspaper, I've heard that you were taking a survey to see if people believe in computers or not. Well I'm someone who does because they can talk to there family and friends on sites like facebook, myspace, & aim. They can also exercise on the internet because if they go to youtube, then they can find different types of positions that they can do. Today, over @NUM1 people use computers…	4	4		8
885	1	Dear Local Newspaper, I just heard that people are spending too much time on computers than with their families and friends. No @CAPS1 is not true just listen to the reasons why in a computer you can find people that you'r looking for. Also @CAPS1 can always help you on something that you need help on and you can do different kinds of activities. If you keep on reading you are going to see all th…	3	4		7
886	1	Debates have come up on whether or not computers are benefiting or destroying society. Computers are only helping in aid in the growth of society. Computers allow people to interact with other people, see and discover other places and people, and teach hand-eye coordination. Computers are helping people more than they are hurting them. First of all, computers allow people to meet and interact wit…	6	5		11
887	1	Computers effect a lot of people. I fully support the advances in technology. I support this because computers can let you talk to people that are faraway from you. Computers also teach hand-eye coordination. In addition, computers let you learn about countrys all over the word. Rapping it all up, electronics should keep advancing. Say your bestfriend moved to @LOCATION4. You won't see her but yo…	4	5		9
888	1	Dear residents of @LOCATION1, @CAPS1 has come to my attention that there has been some controversy about whether or not computers are a good thing and/or helpful to society. I strongly believe that computers are a very helpful resource that make day to day life easier. Computers can help us in so many ways including making learning easier, helps students do better in @CAPS4, nad serves as a great…	5	5		10
889	1	@ORGANIZATION1, Computers have great benefits to our society. Whether it is because it helps people get their work done. Or it allows people to communicate without telephone numbers. Maybe it's because it helps students study. With any of these reasons, computers are really benefiting our society. Have you ever had a paper assigned one day and due the next? If you think back what had helped you c…	4	4		8
890	1	I think that computers have positive effects on peole. People can find out important news online, and you can connect with people you don't see often. Also, you can order anything in the world online. These are three reasons why I believe computers have a positive effect on people. Computers inform people about important news. If there is a blizzard people can find out ahead of time and stock up …	4	4		8
891	1	Dear Local Newspaper, Computers have a humongous positive effect on people. I support advances in technology. It's @DATE1; we shouldn't be finsing information in books or writing everything by hand anymore. Life has gotten easier for everyone. Everyone can use the computer for communication with friends or family. We are able to learn things quicker by using computers. Working citizens use comput…	5	4		9
892	1	Dear Newspaper, I often think about the effect of technology on humans. The human race has discovered many things but our biggest advance is technology. New machines are robots are built all the time, and our knowledge of machines and artificial minds is rapidly growing. The most widely used machine is the computer. People use it for all sorts of things, communucation, awareness and learning and …	5	5		10
893	1	Dear Newspaper, I think computers are a good thing, people use computers for buissness. Computers allow you to interact with people far away. They also allow you to do research. That is why I think computers are good. Computers can be used for many different things. They can be used for buissness. Some people work at home on computers. They can also be used to interact with people far away. You c…	2	2		4
894	1	Dear Local Newspaper, I have been asked to write a letter stating @CAPS5 opinion on the effects, computers have on people. Some experts have been worried people are not spending enough time outside, but most people are not spending enough time outside, but most people support advances in technology. During this time, computers are becoming more and more popular. They are very helpful in many ways…	5	5		10
895	1	To whom it @MONTH1 concern, I believe that computers benefit society. Computers are a wonderful household object to have that make life easier in many ways. Computers allow the everyday family to see new places, through photos online, and people, through the internet. Computers also provide a social networking throught a community, state, or even a country! Lastly, a computer is another resort to…	6	4		10
896	1	Dear local Newspaper, This is a letter about how I feel about the effects of computers. I think computers are great you can, interact with family and friends, learn about things going on around the world, and it could help you with school work. First I would like to say that you can interact with family and friends. You can just go on facebook, @CAPS1, or,myspace and talk, send pics, and comment …	4	4		8
897	1	Dear @ORGANIZATION1, The age of the computer is upon us. Every where you go, you will see people with laptops or other portable computer devices. While some people dislike the world's large usage of the computer, I happen to disagree, I feel that the computer is a great @CAPS5 to put out and find information. I also feel that it is good @CAPS5 for people to communicate with ther family and friend…	4	5		9
898	1	Dear Local Newspaper, I think computers have affect on people because firstly, it gives people the ability to learn from faraway places. Secondly, it allows people to talk online with friends. Thirdly, gives online games to little kids. Lastly you can wacth video's that can teach you all sorts of exotic things. My first reason I think computers have affect on people is it gives people the ability…	4	4		8
899	1	Dear newspaper, @CAPS1't you love to go in your computer? @CAPS1't you get a lot done on them? Well I think they have a positive effect on people. I strongly agree that computers have a positive effect on our society. These are my three reasons; you can chat online with friends and family, help people do research on projects, and help people get there jobs done in everyday life. So please, local …	4	4		8
900	1	Dear @ORGANIZATION1, I am aware that some people think computers have a negative affect on others, but I think it's the opposite. Computers have completely changed the world. People can save work on them, visually experience things they've never seen before, or even catch up with old buddies. In my opinion computers have a positive affect on people. With computers you can create documents, pictur…	5	5		10
901	1	Dear local news paper, In @CAPS1 oppinion I think that those who makes compiuters should make up an times added to the compiuters. There should be a law that people has to go out and exercise before and after then use compiuters finally, I think that childrens should use the compiuter less than the adult fee health reasons. @CAPS1 first oppinion that I think that those who makes compiuters should…	4	4		8
902	1	I think that computers help people in there everyday lives. They just make things so much easier. Computers help us to find information @CAPS2 we needed. Book hotels and airliners, they even allow us to interact with our friends. Yes it might take away times to do other things like exercising, but we can find out away to do both. Everyday I would go on the computer a little bit and then go outsid…	5	5		10
903	1	Dear Local Newspaper, I believe that people should stay with computers. I have three reasons for this issue and they are @CAPS1, @CAPS2 and @CAPS3. I think these reasons woul'd be a good for this issue because every human being can do these three this on a computer. One of the reasons why I think people should stay to computers is because they can learn. People can learn by using computers becaus…	4	4		8
904	1	Dear town of southing ton, Computers our town are very important for instance. For all of the banks we have computers and for almost every job. We need computers for life, and that doesn'@CAPS1 make use lazy and forget full it makes us busy. The only situation with someone who is online being lazy is with a teenager playing games. But the only reason some kids do that is because they all dont wan…	4	4		8
905	1	Dear Newspaper @CAPS1, I, a member of the public is writing a letter to you to inform you what I think about on the subject of if people spend to much time on the computer. My first idea is sometimes people do spend to much time on the computer than usual. Its a problem because some people began to become over wieght & start to lose control over the eating habits. My second idea is computers do a…	3	3		6
906	1	Dear @LOCATION1, I want you to imagine it's a beautiful @DATE1 day. The birds are chirping, the smell of beautiful flowers are filling the air, but instead of playing outside with your neighbors, you are inside trying to master the unbeatable game cubefield on the computer. Computers have had a negative impact on today's society. When people are engrossect with whatever they @MONTH1 be doing on t…	6	5		11
907	1	Dear newspaper and readers of @LOCATION1, I am @PERSON1, a student from @ORGANIZATION1, I have recently been enformed about the argument over computer use and I feel it is silly. We need computers in life to help us do jobs, communicate with family or friends traveling the world, and for research on homework. First of all, without computers many people would struggle. My father uses a computer fo…	5	4		9
908	1	Knoleg is one of the greatest quests for mankind, always trying to figure out how and why things happen. @CAPS1 to this natural ciricusity we have made amazing leaps in Technology @NUM1 years ago what seemed to be imposible is now possible. And one of those many thought to be impossible was to find anything you want in only a matter of seconds. I think computers are a great benafate to society be…	5	5		10
909	1	Dear @LOCATION1, @CAPS1 you all @MONTH1 know many people in our town have been quarreling about computers. Some people are pro computer useage and others not so much. In my opinoin computers are a great @CAPS2 technology. One way computers benefits our society is ability to access ample information, pictures, and news. Also you can chat with @CAPS2 or old friends. Another good thing about compute…	5	5		10
910	1	@ORGANIZATION1, In the @DATE1 computers have help man kinds. Computers are every where in a schools, homes band business across a @CAPS1. They help people in many ways depending on the what the person wants to set done. The ways that I use my computer is by staying in contact with my friends, a family, and it also helps me with my school work. I have been a live for @NUM1 @DATE1 and have already …	4	4		8
911	1	In my opinion I think that computers have a good affect on people. I think this because about millions of people use computers everyday! The affects on them are that people get learn things easier. There are millions of a job sites that would have to do with something of learning. About @NUM1 of collage students go online and do challenge. If you were a collage student and did collage online you …	4	4		8
912	1	@ORGANIZATION1, @CAPS1 computers were invented they have grown so much, which make a lot @ORGANIZATION1 people use them more. More and More people use computers, but not everyone agrees that this benefits society. Those who suffort advances in technology believe that computers have a positive effect on people, but there are negative effects too. I believe that computers are a negative effect on p…	5	5		10
913	1	Dear @ORGANIZATION1, I have been informed that recently, people are questioning the use of computers. Some say computers have negative effects on people when using them but I for one disagree with that statement. I believe that computers in today's society have created an atmosphere of learning, communication, and an ideal amount of creative fun. Computers are changing the way everyday people liv…	5	5		10
914	1	Dear Local Newspaper @CAPS1, I am against that computers benefit society in anyway. Yes computers are a great way to learn about things all over the world, but people have to worry about what is right in front of them. Being on the computer all the time gives less time of exercising, no sight of enjoying nature, and gives less time of interacting with family and friends. Computers don't benefit e…	5	4		9
915	1	Do computers really benifit society? This has been a tricky question for years. Some people say computers are a huge help and it allows us to see the world through a different perspective; we learn more from computers and this vast increase in tecknology. Though others say computers are addicting, it is the @CAPS2 unsafe and unsecure machine to be using especially when it is left a lot of persona…	5	5		10
916	1	Dear @LOCATION2, @CAPS1's the dillemant @CAPS2 that people are supporting computer technology and others are not. I firmly believe that having computers generally has a positive effect. This is because many jobs are using them everyday and it is very efficiant for them. Also, having computers allows people to connect with other people, edit things that other technology cannot, and play fun games,…	6	5		11
917	1	@ORGANIZATION1, In my opinion, the effects computers have on people are good. I believe this because people can learn hand-eye coordination, they give the people the ability to learn about faraway places and people, and they even allow people to talk with people from around the world. Firstly, effects computers have on people are good because the people can learn hand eye coordination. Hand-eye c…	3	3		6
918	1	To who this @MONTH1 concern, In my opinion, computers have greatly improved our lives. Therefore I believe that owning and using a computer is for the greater good. Three reasons that support my decision are that computers have given us the ability to find information quickly and easily, they allow us to connect with people in far away places, and they help us to learn more about life and the pla…	5	5		10
919	1	Dear @LOCATION1, I understand this focus situation, the effect of computers or our society people's reactions are less than about them & my question to is who? Computers a very good effect on our town's specify. Computers areaids in tracking hand-eye coordination. They give people the opportunity to look at things & talk to that it traveled here they wallets empty faster than the speed of it. @CA…	5	6		11
920	1	Dear @CAPS1 Newspaper, @CAPS2 you know what computers are doing to the people of the @LOCATION1? Well I @CAPS2. People are on the @NUM1. We need to @CAPS2 something about these computers. They are preventing people from exercising, going outside, are are just making them stay in there house all day. One reason I think we should get rid of computers is because people aren't getting there exercise.…	4	4		8
921	1	I believe that computers benefit society and help people understand things more clearly. Computers help people study, learn, and even talk to other people. Here are some good reasons on why computers help people out with problems. First of all, computers give you information on things that you cannot find in books. People can look up places for vacations, what their child's grade in school is, an…	4	4		8
922	1	To whom it @MONTH1 concern, @CAPS1 more people are getting involved with using the computer while I think that is great other don't. I believe that using a computer is a good thing because technology is going to progress and computers will be the base, also computers are safer now because or privacy options and virus block. Finally, computers help you gather knowledge that no one book could tell …	4	4		8
923	1	Dear @PERSON1, Experts are concerned about the use of computers. They say that they spend hours on the computer and less time exercising enjoying nature, and interacting with family and friends. I agree. While people use the computers, they don’t interact and meet new friends in person. They stay inside and don't get excersise, and kids might talk with strangers. When we use computers we chat wit…	3	3		6
924	1	Dear Newspaper, Some people are asking others about the effects computers have on other people. Some experts are concerned that people are spending too much time on their computer and less time exercising, enjoying nature, and interacting with family and friends. But my opinion is that the comuter is great and it does not keep people away from other activitys. First, the computer does not keep pe…	4	4		8
925	1	To whom it @MONTH1 concern, I was sitting at home when I have realized this has to come to an end! The computer bissness has taken my mother and my stepfather away from me, I mean when they are on facebook they are in a whole nother galaxcey. The family spends no time together what so ever. Also, they argue, dont sleep and again, we don't spend anytime together! Not spending time with family isn'…	4	3		7
926	1	I believe that people spend too much time on the computers. If people spend hours on the computer it will result in bad eye sight. They don’t get enough exercise.most teens aren't getting home work done because of this @CAPS1 people sit on the computer for countless hours their eye sight is slowly going bad. The bright lights of the screen make your eyes unclear state say more people lose eyesigh…	4	3		7
927	1	Dear @ORGANIZATION1, I agree with some of the perfesionals that think the computer keeps people from exersising, enjoying nature, and spending quality time with friends and family. Some people thnk it's cool to be on the computer @NUM1 @NUM2. The truth is the computer with internet is like having @CAPS1 at your fingure tips, distractions, and more. You can find just about anything on the internet…	3	4		7
928	1	Dear Newspaper @CAPS1, @CAPS2 people believe that the negatives of computers out weigh the positives. I believe that computers help as much more than hurt. There are a few minor instances where computers have hurt people, but @CAPS2 more instances where they have helped @CAPS2 people. There are some cases that a victim of an accident recovers with the help of computers. Likewise there are other t…	5	5		10
929	1	Dear @CAPS1, I believe computers are a huge benefit to society. I myself have a computer; it is very important and useful to me. Over @PERCENT1 of the families in our town own at least one computer. Computers are a great source of information. They also allow you to talk to people, even if they are far away. They are also very convenient and easy to use, in mu opinion. Based on these positives, @…	5	5		10
930	1	Dear @CAPS1, I think computers have a positive effect on people because it will help you with interacting, learning and coordination. By interacting with people like far away friends or unknown frieds. If they are far its a nice way to send photos back and forth to see how the person/people are doing. Family is a very important factor in computers because if you havent seen the person you can tel…	4	4		8
931	1	Dear Local Newspaper, I think computers have both good and bad effects on people. Some people just sit around all day playing games and being lazy. Other people actually use their computers for things that they need. Also some people need their computers for their jobs. I do agree that some people who spend all day in front of their computers are spending less time exercising! Would you rather pl…	4	4		8
932	1	Dear @CAPS1, @CAPS2 and kids of any age at this society, are way to focused on the latest technology. One piece of equptment that is affecting peoples lives, is the computer. We need to get rid of this habbit and learn to do different activites! People are spending way to much time on computers and less time enjoying nature excersing, and need to interact with friends and family more take the tim…	6	6		12
933	1	Dear Newspaper, In think that computers are not good for the society. There are three reasons why I think this and these are the following; @CAPS1, people don't get to spend time with their family. Second, you can get misspell words using instant messenger. When your doing your homework you can get distrated by the computer. The @CAPS1 reason why computers are bad for the society is because peopl…	4	4		8
934	1	Dear @CAPS1, I strongly believe computers have positive effects on people and the society. My reasons are you can learn and find new information on anything, you are able to talk to people faraway and computers teach skills to use in the future. I will now like to elaborate my reasons further. First of all, going on the internet and search sites help you learn and find information on anything you…	4	4		8
935	1	Dear Local Newspaper @CAPS1, Are computers really as great as they seem? It seems to me that they are used way too much in people's lives, and that computers are distractions that don't allow people to di ceratin things in their life that they would if they weren't always on the computer. People's lives are starting to revolve around going on the computer, checking your facebook, and looking at n…	4	5		9
936	1	Dear @LOCATION1 news paper, I think computers are a bad and good thing because computers keep some people inside more than usual and then on the other hand a computer allows you to talk with family members that you haven't seen in a long time, search for upcoming events and see if they are canceled and to search up other stuff like when a movie is playing. Computers are a big part of school too, …	3	4		7
937	1	Dear Newspaper @CAPS1, @CAPS2, more and more people in our proud and courageous country of @LOCATION1 have been. Computers were mode to simply difficult situations, such as typing, finding, , and keeping a record of financial statuses. Despite the main uses, many @CAPS3 citizens have been using the computer for that are neccessary which result in a loss of to living a healthy, social, life. these…	5	6		11
938	1	Dear @CAPS1 @CAPS2, I am a child of the tech generation, or the generation in which technology has taken on a new meaning. That meaning is life. Our life revolves around technology in general as the @LOCATION3 revolves around the sun. The chief technological preference, computers, is greatly beneficial, aren’t as bad as many people speculate, and help us live and prosper in this struggling world.…	6	5		11
939	1	I think having a computer is good because you can research stuff and you can meet people and chat with them. Computers are important to society because it helps keep track of info like doctor appointments and crimnal records for police to follow by. having a computer is a good but if you spend to much time on it you will hurt you eyes. Having a computer can help you talk to friends who have moved…	3	3		6
940	1	Dear local newspaper, I disagree because it would give kids, children to do negative thing like being rude, not listening, being loud, not doing homework just because your on the computers. Please listen to why I disagree here are some reason why. I know when i am on the computer my mom every @NUM1 mins what you own because there nasty things on that computers that kids, children be looking at yo…	4	4		8
941	1	@ORGANIZATION1, @CAPS1 computers benefit our society has been a hotly debated topic among citizens in our town. Many argue that computers provide quick easy communication, help children and adults learn, and even teach balancing habits to our generation. I firmly believe that computers are necessary in our society. @CAPS2, @CAPS3! I miss you!" are the words @ORGANIZATION1 @NUM1-year-old @PERSON1.…	6	6		12
942	1	Dear local newspaper committee...., I am writing to you, about how there is a substancial dilemma within the concern of computer use. From my data that I have collected, computers are both somewhat good, and bad. But I believe that there are more reasonable "@CAPS1," toward computer use. In my opinion, I state that computers are quite addicting due to, addiction of computer, loss time of exercise…	5	4		9
943	1	Dear @CAPS1 @CAPS2, Computers are a vital source for anyone's household. Many people have busy lives and having a computer at home make it easer. You can use it for research, organization, and business matters. I don’t know what I would do without one. Education is very important especially in our economy today. The computer makes work and studying fast and simple. When you need to research a top…	4	5		9
944	1	Dear @CAPS1 I think more and more people use computers because it can help you find a job if you lost it. Because right now some job are going bank ruded. And parants can not help because they didn't have job to support there love ones. Another thing is that cars are going up on prices so if you don't have a lot of money you can go online and get a car and truck for great prices. And it can help …	4	4		8
945	1	Dear Newspaper, In my opinon I think computers do have a positive affect on people. They can learn about far away places. They let people talk online. It can even help you find a job. This is why I think computers are very positive. Certainly, people can learn about far away places on the computer. Say, someone wanted to take a trip to @LOCATION1 they can look it up, learn the launage. They can b…	4	4		8
946	1	According to the @ORGANIZATION1 govermant @PERCENT1 of @CAPS1 spend @NUM1 hours or more on a computer a day. A study shows @CAPS1 are't getting enough exercise, aren't spending enough time with fmaily, aren't enjoying their lives. Right now people would rather be on the computer then doing other stuff.Since more people have been using the computer those people heven't enough exercise. Now @PERCEN…	4	4		8
947	1	Dear Newspaper, @ORGANIZATION1 has an essay due on plants for science tomorrow. She was absent @DATE1 and didn't know about it. If she had a computer, she could go on to the website and check, but she doesn't. The town took them away. Another student, @LOCATION1, is working on the same essay. Her handwriting is terrible so her teacher will not be able to score it. What are they to do? Although ma…	5	5		10
948	1	I am so happy, I just finished my school report on @PERSON1 and I didn't even need to leave my house. I was able to talk with my classmate and ask her questions online. I also managed to get all the information just from my computer. I also learned how to row a boat, to show my class how @LOCATION1 crossed the @CAPS1 river, I learned that by taking on online course. This is one situation why comp…	4	5		9
949	1	Many People in Society think computers are bad, I think computers are exellent. Computers allow you to comunicate with your friends, family and relatives. With a computer you can do home work extra fast, no having to go to the library to look stuff up. Computers also allow you to take out anger on ones and zeros. Muny experts like @ORGANIZATION1 think people will talk to stranger on website like …	4	4		8
950	1	Each year the world becomes more and more advance in technology. Technology helps and benefits us all in a good positive way. Computers are apart of this positive technology and definetely benefits society. Computers help us look up places and things we never seen before and teaches us about them, too. In addition, computers have a positive impact on families and benefits them greatly. Also, they…	5	5		10
951	1	Dear Local Newspaper, I agree with the experts when they say people are spending too much time on the computers. The reason for this is that one, people don't get enough exercise. Two, new websites have been made and people want to see how @CAPS1 works. Three, more and more teenage kids have the new technology. Their on @CAPS1 all the time, and don't realize their not spending any time with their…	3	4		7
952	1	Dear Local Newspaper, I agree with the concerned experts, im sure many others agree also. I bet you that if you keep reading it would be understandable, why I agree. First of all, too many people spend to much time talking with friends online. I think that once you start talking with them online, finish up the conversation face to face or by telephone. Talking online is a great way to connect wit…	4	4		8
953	1	Dear @CAPS1 of @LOCATION1, @CAPS2 the world having a network where people can connect, learn and work efficently. This wonderful network is here in our computers. Computers benefit society because they help @CAPS3 connect with far-away places, develop hand-eye coordination and get work done faster. In the days before computers we were isolated in our immediate area. @CAPS2 being stuck in our town…	6	6		12
954	1	Dear The @ORGANIZATION1, Computers are out! The effects of over-use on a computer can severely change a persons life! People who are spending too much time on their computer will most likely spend less time exercisizing enjoying nature, and interaction with their family member and friends. I believe that the act of computers overwhelming a person's life should be with in a serious manner. Exersiz…	5	5		10
955	1	I walked outside to get the mail and newspaper. I saw the front page talking about computer. An article said, too much computer using. I though there wasn't going to sell more computer but, it said that people are using computers and are not exercising much. I think that people are not going to have a hard time quitting to use their computer. I had a friend that didn't know how to use the compute…	4	4		8
956	1	Dear Newspaper @CAPS1, @CAPS2 opinion on computers is that they have a positive affect on people. I think this because I know some people that excersise and go on the computer mainly, I don't think computers are a bad thing. Some people learn on computers. They learn how to exercise. Sure some people just chat and learn about that far away place they could go there and explore the buety and natur…	5	4		9
957	1	Dear Local @CAPS1, I am deligted to write this letter to you. It has come to my attention that the people who support advances in tecnology believe that computers have a positive efffect on people. I agree with those people. I agree with them because one: you can communicate with your family and friends via email, via @CAPS2, via @CAPS3 ets. Number two: you can use a computer for research, and nu…	4	5		9
958	1	Dear @CAPS1, @CAPS2 you know that computers can prevent you from doing a lot of things? Instead of going on the computer you can exercise more, play outside, and spend more time with family and friends. This is why you need to spend less time on the computer. Exercise is important to your body and computers are not. you can get some weights and exercise in your room. A run out the beach doesn't s…	4	4		8
959	1	Dear local Newspaper, @CAPS1 opinion on the affects of computers is that while there are good benefits that come out or them, I believe more strongly that negative issues and situation arise from computers and that they affect people with greater impact in a not so good way. @CAPS1 three main reason as to why I think there are more negative impacts than positive and constructive impacts from comp…	5	4		9
960	1	Dear Newspaper, Computers are not a benfit for us because we spent to much time on them not every one has a computer and they cost of a computer. Every one dosen't know how to use it. If we timed many hours we spend on the computer people would be amazed at what they sound. People spend looking up random things when they could be outside rideing biks or going sur awalk. And you cant do that with …	4	3		7
961	1	Dear @LOCATION1, Have you ever found yourself thinking about the computer, or wishing you were on it? I heard you were looking to see if computers have negitive or positive effects on society. I feel that it is a negative effect because of less time exercising littele time with family or friends, and is very it's easy to became addicted to. Exercising, a very important thing for a healthy body an…	4	4		8
[truncated: 12,019 more rows]
